# Supplementary material for: 2-[6,8-Dibromo-3-(4-hydroxy­cyclo­hexyl)-1,2,3,4-tetra­hydro­quinazolin-2-yl]-6-methoxy­phenol
Source: Acta Crystallogr Sect E Struct Rep Online. 2009 Feb 18;65(Pt 3):o550. doi: 10.1107/S1600536809005182 (PMC2968568; doi:10.1107/S1600536809005182)
Supplement: Supplementary file 1 [file e-65-0o550-sup1.cif]

##############################################################################
###                                                                        ###
###        Electronic paper (Acta Crystallographica Section E)             ###
###                                                                        ###
##############################################################################
#                                                                            #
# This CIF contains the data in a paper accepted for publication in Acta     #
# Crystallographica Section E. It conforms to the requirements of Notes      #
# for Authors for Section E, and has been peer reviewed under the auspices   #
# of the IUCr Commission on Journals.                                        #
#                                                                            #
# Full details of the Crystallographic Information File format               #
# are given in the paper "The Crystallographic Information File (CIF):       #
# a New Standard Archive File for Crystallography" by S. R. Hall, F. H.      #
# Allen and I. D. Brown [Acta Cryst. (1991), A47, 655-685].                  #
#                                                                            #
# The current version of the core CIF dictionary is obtainable from          #
# ftp://ftp.iucr.org/pub/cif_core.dic. The current version number is 2.4.    #
#                                                                            #
# Software is freely available for graphical display of the structure(s) in  #
# this CIF.  For information consult the CIF home page http://www.iucr.org/  #
# cif/home.html                                                              #
#                                                                            #
# This file may be used for bona fide research purposes within the           #
# scientific community so long as proper attribution is given to the journal # 
# article from which it was obtained.                                        #
#                                                                            #
##############################################################################
                                             
data_global
_audit_creation_method     'form.cif (version 2.0)'
_journal_data_validation_number     ?
_journal_date_recd_electronic     2009-02-12
_journal_date_accepted     2009-02-13
_journal_name_full     'Acta Crystallographica, Section E'
_journal_year     2009
_journal_volume     65
_journal_issue      3
_journal_page_first     o550
_journal_page_last     o550
_journal_paper_category     QO
_journal_coeditor_code     SJ2575
loop_
    _publ_contact_author_name
    _publ_contact_author_address
    'Feng Zhi'
;
Modern Medical Research Center
Third Affiliated Hospital of Soochow University
Changzhou 213003
People's Republic of China
;
    'Yi-Lin Yang'
;
Department of Neurosurgery
Third Affiliated Hospital of Soochow University
Changzhou 213003
People's Republic of China
;
_publ_contact_author_email     wangzhigang_cz@163.com
_publ_contact_author_fax     ?
_publ_contact_author_phone     ?
_publ_section_title
;
2-[6,8-Dibromo-3-(4-hydroxycyclohexyl)-1,2,3,4-tetrahydroquinazolin-2-yl]-
6-methoxyphenol
;
loop_
    _publ_author_name
    _publ_author_address
    'Zhi-Gang Wang'
;
Respiratory Department
Third Affiliated Hospital of Soochow University
Changzhou 213003
People's Republic of China
;
    'Rong Wang'
;
Modern Medical Research Center
Third Affiliated Hospital of Soochow University
Changzhou 213003
People's Republic of China
;
    'Yi Zhang'
;
Department of Neurosurgery
Third Affiliated Hospital of Soochow University
Changzhou 213003
People's Republic of China
;
    'Feng Zhi'
;
Modern Medical Research Center
Third Affiliated Hospital of Soochow University
Changzhou 213003
People's Republic of China
;
    'Yi-Lin Yang'
;
Department of Neurosurgery
Third Affiliated Hospital of Soochow University
Changzhou 213003
People's Republic of China
;
data_I
_audit_creation_method     SHELXL-97
_chemical_name_systematic
;
;
_chemical_name_common     ?
_chemical_formula_moiety     'C21 H24 Br2 N2 O3'
_chemical_formula_sum     'C21 H24 Br2 N2 O3'
_chemical_formula_iupac     'C21 H24 Br2 N2 O3'
_chemical_formula_weight     512.24
_chemical_melting_point     ?
_symmetry_cell_setting     triclinic
_symmetry_space_group_name_H-M     'P -1'
_symmetry_space_group_name_Hall     '-P 1'
loop_
    _symmetry_equiv_pos_as_xyz
    'x, y, z'
    '-x, -y, -z'
_cell_length_a     8.695(2)
_cell_length_b     11.124(3)
_cell_length_c     12.090(2)
_cell_angle_alpha     73.870(3)
_cell_angle_beta     78.226(3)
_cell_angle_gamma     67.031(2)
_cell_volume     1028.2(4)
_cell_formula_units_Z     2
_cell_measurement_reflns_used     2079
_cell_measurement_theta_min     2.3
_cell_measurement_theta_max     24.6
_cell_measurement_temperature     298(2)
_exptl_crystal_description     block
_exptl_crystal_colour     colorless
_exptl_crystal_size_max     0.30
_exptl_crystal_size_mid     0.30
_exptl_crystal_size_min     0.30
_exptl_crystal_density_diffrn     1.655
_exptl_crystal_density_meas     ?
_exptl_crystal_density_method     'not measured'
_exptl_crystal_F_000     516
_exptl_absorpt_coefficient_mu     3.967
_exptl_absorpt_correction_type     multi-scan
_exptl_absorpt_process_details     '(SADABS; Sheldrick, 1996)'
_exptl_absorpt_correction_T_min     0.3824
_exptl_absorpt_correction_T_max     0.3824
_exptl_special_details
;
;
_diffrn_ambient_temperature     298(2)
_diffrn_radiation_type     MoK\a
_diffrn_radiation_wavelength     0.71073
_diffrn_radiation_source     'fine-focus sealed tube'
_diffrn_radiation_monochromator     graphite
_diffrn_measurement_device_type     'Bruker SMART CCD area detector'
_diffrn_measurement_method     '\w scans'
_diffrn_detector_area_resol_mean     ?
_diffrn_reflns_number     8514
_diffrn_reflns_av_R_equivalents     0.0322
_diffrn_reflns_av_sigmaI/netI     0.0614
_diffrn_reflns_theta_min     1.76
_diffrn_reflns_theta_max     26.98
_diffrn_reflns_theta_full     26.98
_diffrn_measured_fraction_theta_max     0.961
_diffrn_measured_fraction_theta_full     0.961
_diffrn_reflns_limit_h_min     -11
_diffrn_reflns_limit_h_max     10
_diffrn_reflns_limit_k_min     -14
_diffrn_reflns_limit_k_max     14
_diffrn_reflns_limit_l_min     -15
_diffrn_reflns_limit_l_max     15
_diffrn_standards_number     0
_diffrn_standards_interval_count     ?
_diffrn_standards_interval_time     ?
_diffrn_standards_decay_%     ?
_refine_special_details
;
Refinement of <i>F</i>^2^ against ALL reflections. The weighted <i>R</i>-factor
<i>wR</i> and goodness of fit <i>S</i> are based on <i>F</i>^2^, conventional
<i>R</i>-factors <i>R</i> are based on <i>F</i>, with <i>F</i> set to zero for
negative <i>F</i>^2^. The threshold expression of <i>F</i>^2^ >
\s(<i>F</i>^2^) is used only for calculating <i>R</i>-factors(gt) <i>etc</i>.
and is not relevant to the choice of reflections for refinement.
<i>R</i>-factors based on <i>F</i>^2^ are statistically about twice as large
as those based on <i>F</i>, and <i>R</i>- factors based on ALL data will be
even larger.
;
_reflns_number_total     4305
_reflns_number_gt     3035
_reflns_threshold_expression     'I > 2\s(I)'
_refine_ls_structure_factor_coef     Fsqd
_refine_ls_matrix_type     full
_refine_ls_R_factor_all     0.0719
_refine_ls_R_factor_gt     0.0423
_refine_ls_wR_factor_gt     0.0869
_refine_ls_wR_factor_ref     0.0962
_refine_ls_goodness_of_fit_ref     1.018
_refine_ls_restrained_S_all     1.018
_refine_ls_number_reflns     4305
_refine_ls_number_parameters     256
_refine_ls_number_restraints     0
_refine_ls_hydrogen_treatment     constr
_refine_ls_weighting_scheme     calc
_refine_ls_weighting_details
         'calc w=1/[\s^2^(Fo^2^)+(0.0423P)^2^+0.0168P] where P=(Fo^2^+2Fc^2^)/3'
_atom_sites_solution_hydrogens     geom
_atom_sites_solution_primary     direct
_atom_sites_solution_secondary     difmap
_refine_ls_shift/su_max     0.001
_refine_ls_shift/su_max_lt     0.001
_refine_ls_shift/su_mean     <0.001
_refine_diff_density_max     0.513
_refine_diff_density_min     -0.413
_refine_ls_extinction_method     none
_refine_ls_extinction_coef     ?
loop_
    _atom_type_symbol
    _atom_type_description
    _atom_type_scat_dispersion_real
    _atom_type_scat_dispersion_imag
    _atom_type_scat_source
    'C' 'C' 0.0033 0.0016
                         'International Tables Vol C Tables 4.2.6.8 and 6.1.1.4'
    'H' 'H' 0.0000 0.0000
                         'International Tables Vol C Tables 4.2.6.8 and 6.1.1.4'
    'N' 'N' 0.0061 0.0033
                         'International Tables Vol C Tables 4.2.6.8 and 6.1.1.4'
    'O' 'O' 0.0106 0.0060
                         'International Tables Vol C Tables 4.2.6.8 and 6.1.1.4'
    'Br' 'Br' -0.2901 2.4595
                         'International Tables Vol C Tables 4.2.6.8 and 6.1.1.4'
_computing_data_collection     'SMART (Bruker, 2002)'
_computing_cell_refinement     'SAINT (Bruker, 2002)'
_computing_data_reduction     'SAINT (Bruker, 2002)'
_computing_structure_solution     'SHELXS97 (Sheldrick, 2008)'
_computing_structure_refinement     'SHELXL97 (Sheldrick, 2008)'
_computing_molecular_graphics     'SHELXTL (Sheldrick, 2008)'
_computing_publication_material     'SHELXTL (Sheldrick, 2008)'
loop_
    _atom_site_type_symbol
    _atom_site_label
    _atom_site_fract_x
    _atom_site_fract_y
    _atom_site_fract_z
    _atom_site_U_iso_or_equiv
    _atom_site_adp_type
    _atom_site_calc_flag
    _atom_site_refinement_flags
    _atom_site_occupancy
    _atom_site_disorder_assembly
    _atom_site_disorder_group
    Br Br1 1.17738(5) 0.24247(4) 0.32321(4) 0.04726(14) Uani d . 1 . .
    Br Br2 1.28346(5) 0.54977(4) 0.58131(3) 0.04402(14) Uani d . 1 . .
    O O1 0.2331(3) 0.9422(3) 0.3052(2) 0.0418(7) Uani d . 1 . .
    H H1 0.1581 0.9883 0.2635 0.063 Uiso calc R 1 . .
    O O2 0.9413(3) 0.8807(3) -0.1082(2) 0.0430(7) Uani d . 1 . .
    H H2 0.8961 0.8692 -0.0416 0.065 Uiso calc R 1 . .
    O O3 1.1435(4) 0.9116(3) -0.2940(2) 0.0510(7) Uani d . 1 . .
    N N1 1.0518(4) 0.5182(3) 0.1542(2) 0.0305(7) Uani d . 1 . .
    H H1A 1.0527 0.4432 0.1469 0.037 Uiso calc R 1 . .
    N N2 0.9133(3) 0.7617(3) 0.1103(2) 0.0249(6) Uani d . 1 . .
    C C1 1.1053(4) 0.6460(3) 0.2638(3) 0.0265(8) Uani d . 1 . .
    C C2 1.1080(4) 0.5243(3) 0.2507(3) 0.0263(7) Uani d . 1 . .
    C C3 1.1674(4) 0.4110(3) 0.3381(3) 0.0287(8) Uani d . 1 . .
    C C4 1.2199(4) 0.4172(3) 0.4357(3) 0.0317(8) Uani d . 1 . .
    H H4 1.2586 0.3405 0.4931 0.038 Uiso calc R 1 . .
    C C5 1.2143(4) 0.5386(4) 0.4468(3) 0.0302(8) Uani d . 1 . .
    C C6 1.1591(4) 0.6523(3) 0.3620(3) 0.0306(8) Uani d . 1 . .
    H H6 1.1576 0.7334 0.3702 0.037 Uiso calc R 1 . .
    C C7 1.0414(4) 0.7698(3) 0.1692(3) 0.0259(7) Uani d . 1 . .
    H H7A 0.9929 0.8481 0.2027 0.031 Uiso calc R 1 . .
    H H7B 1.1349 0.7799 0.1128 0.031 Uiso calc R 1 . .
    C C8 0.7481(4) 0.7705(3) 0.1797(3) 0.0269(8) Uani d . 1 . .
    H H8 0.7560 0.6812 0.2263 0.032 Uiso calc R 1 . .
    C C9 0.6954(4) 0.8659(4) 0.2601(3) 0.0377(9) Uani d . 1 . .
    H H9A 0.6977 0.9525 0.2156 0.045 Uiso calc R 1 . .
    H H9B 0.7751 0.8324 0.3168 0.045 Uiso calc R 1 . .
    C C10 0.5210(5) 0.8823(4) 0.3222(3) 0.0410(10) Uani d . 1 . .
    H H10A 0.5213 0.7973 0.3722 0.049 Uiso calc R 1 . .
    H H10B 0.4908 0.9464 0.3705 0.049 Uiso calc R 1 . .
    C C11 0.3920(4) 0.9293(3) 0.2392(3) 0.0322(8) Uani d . 1 . .
    H H11 0.3880 1.0175 0.1918 0.039 Uiso calc R 1 . .
    C C12 0.4406(4) 0.8330(4) 0.1607(3) 0.0414(10) Uani d . 1 . .
    H H12A 0.3600 0.8662 0.1045 0.050 Uiso calc R 1 . .
    H H12B 0.4380 0.7468 0.2062 0.050 Uiso calc R 1 . .
    C C13 0.6155(4) 0.8160(4) 0.0976(3) 0.0378(9) Uani d . 1 . .
    H H13A 0.6452 0.7509 0.0504 0.045 Uiso calc R 1 . .
    H H13B 0.6143 0.9006 0.0463 0.045 Uiso calc R 1 . .
    C C14 0.9912(4) 0.6381(3) 0.0655(3) 0.0255(7) Uani d . 1 . .
    H H14 0.9030 0.6289 0.0329 0.031 Uiso calc R 1 . .
    C C15 1.1251(4) 0.6565(4) -0.0355(3) 0.0296(8) Uani d . 1 . .
    C C16 1.0875(4) 0.7752(4) -0.1185(3) 0.0298(8) Uani d . 1 . .
    C C17 1.1986(5) 0.7917(4) -0.2178(3) 0.0367(9) Uani d . 1 . .
    C C18 1.3514(5) 0.6900(5) -0.2301(3) 0.0454(11) Uani d . 1 . .
    H H18 1.4274 0.7007 -0.2951 0.055 Uiso calc R 1 . .
    C C19 1.3921(5) 0.5718(4) -0.1457(4) 0.0476(11) Uani d . 1 . .
    H H19 1.4954 0.5038 -0.1541 0.057 Uiso calc R 1 . .
    C C20 1.2793(4) 0.5554(4) -0.0496(3) 0.0368(9) Uani d . 1 . .
    H H20 1.3068 0.4759 0.0063 0.044 Uiso calc R 1 . .
    C C21 1.2282(7) 0.9219(5) -0.4076(3) 0.0797(17) Uani d . 1 . .
    H H21A 1.3418 0.9132 -0.4048 0.120 Uiso calc R 1 . .
    H H21B 1.1715 1.0074 -0.4549 0.120 Uiso calc R 1 . .
    H H21C 1.2288 0.8521 -0.4400 0.120 Uiso calc R 1 . .
loop_
    _atom_site_aniso_label
    _atom_site_aniso_U_11
    _atom_site_aniso_U_22
    _atom_site_aniso_U_33
    _atom_site_aniso_U_12
    _atom_site_aniso_U_13
    _atom_site_aniso_U_23
    Br1 0.0577(3) 0.0246(2) 0.0575(3) -0.00942(19) -0.0134(2) -0.00831(19)
    Br2 0.0490(3) 0.0547(3) 0.0320(2) -0.0205(2) -0.01256(18) -0.00628(18)
    O1 0.0277(14) 0.0408(16) 0.0439(16) -0.0053(13) 0.0025(12) -0.0038(13)
    O2 0.0370(16) 0.0440(16) 0.0302(14) -0.0040(13) 0.0040(12) -0.0011(12)
    O3 0.0602(19) 0.0570(18) 0.0303(15) -0.0259(16) 0.0092(13) -0.0038(14)
    N1 0.0405(18) 0.0227(15) 0.0294(16) -0.0106(14) -0.0055(14) -0.0073(13)
    N2 0.0216(15) 0.0262(15) 0.0263(15) -0.0077(12) -0.0019(12) -0.0068(12)
    C1 0.0208(18) 0.0288(19) 0.0291(18) -0.0088(15) -0.0031(15) -0.0048(15)
    C2 0.0186(18) 0.0276(18) 0.0313(19) -0.0066(15) 0.0006(14) -0.0094(15)
    C3 0.028(2) 0.0219(18) 0.036(2) -0.0074(16) -0.0032(16) -0.0082(16)
    C4 0.027(2) 0.029(2) 0.031(2) -0.0038(17) -0.0074(16) -0.0005(16)
    C5 0.0239(19) 0.039(2) 0.0297(19) -0.0106(17) -0.0051(15) -0.0097(17)
    C6 0.0249(19) 0.032(2) 0.037(2) -0.0127(16) 0.0005(16) -0.0098(17)
    C7 0.0232(18) 0.0268(18) 0.0297(18) -0.0096(15) -0.0042(15) -0.0073(15)
    C8 0.0257(19) 0.0221(17) 0.0311(19) -0.0081(15) -0.0016(15) -0.0047(15)
    C9 0.030(2) 0.048(2) 0.035(2) -0.0078(18) -0.0039(17) -0.0168(18)
    C10 0.036(2) 0.048(2) 0.032(2) -0.0031(19) -0.0032(18) -0.0155(18)
    C11 0.028(2) 0.0266(19) 0.036(2) -0.0076(16) 0.0033(16) -0.0049(16)
    C12 0.027(2) 0.050(2) 0.050(2) -0.0111(19) -0.0040(18) -0.018(2)
    C13 0.027(2) 0.054(3) 0.039(2) -0.0119(19) -0.0026(17) -0.0247(19)
    C14 0.0221(18) 0.0295(19) 0.0270(18) -0.0080(15) -0.0046(14) -0.0098(15)
    C15 0.027(2) 0.039(2) 0.0253(18) -0.0134(17) -0.0032(15) -0.0096(16)
    C16 0.025(2) 0.037(2) 0.0259(18) -0.0096(17) -0.0037(15) -0.0072(16)
    C17 0.038(2) 0.049(2) 0.028(2) -0.020(2) 0.0007(17) -0.0109(18)
    C18 0.035(2) 0.073(3) 0.037(2) -0.026(2) 0.0066(19) -0.024(2)
    C19 0.026(2) 0.062(3) 0.054(3) -0.003(2) -0.001(2) -0.032(2)
    C20 0.026(2) 0.042(2) 0.041(2) -0.0053(18) -0.0057(17) -0.0149(18)
    C21 0.131(5) 0.086(4) 0.029(2) -0.063(4) 0.027(3) -0.013(2)
_geom_special_details
;
All e.s.d.'s (except the e.s.d. in the dihedral angle between two l.s. planes)
are estimated using the full covariance matrix. The cell e.s.d.'s are taken
into account individually in the estimation of e.s.d.'s in distances, angles
and torsion angles; correlations between e.s.d.'s in cell parameters are only
used when they are defined by crystal symmetry. An approximate (isotropic)
treatment of cell e.s.d.'s is used for estimating e.s.d.'s involving l.s.
planes.
;
loop_
    _geom_bond_atom_site_label_1
    _geom_bond_atom_site_label_2
    _geom_bond_site_symmetry_2
    _geom_bond_distance
    _geom_bond_publ_flag
    Br1 C3 . 1.900(3) ?
    Br2 C5 . 1.895(3) ?
    O1 C11 . 1.423(4) ?
    O1 H1 . 0.8200 ?
    O2 C16 . 1.364(4) ?
    O2 H2 . 0.8200 ?
    O3 C17 . 1.363(4) ?
    O3 C21 . 1.416(4) ?
    N1 C2 . 1.381(4) ?
    N1 C14 . 1.448(4) ?
    N1 H1A . 0.8600 ?
    N2 C14 . 1.476(4) ?
    N2 C7 . 1.482(4) ?
    N2 C8 . 1.490(4) ?
    C1 C6 . 1.389(4) ?
    C1 C2 . 1.396(4) ?
    C1 C7 . 1.517(4) ?
    C2 C3 . 1.395(5) ?
    C3 C4 . 1.376(4) ?
    C4 C5 . 1.376(5) ?
    C4 H4 . 0.9300 ?
    C5 C6 . 1.374(5) ?
    C6 H6 . 0.9300 ?
    C7 H7A . 0.9700 ?
    C7 H7B . 0.9700 ?
    C8 C9 . 1.513(5) ?
    C8 C13 . 1.518(4) ?
    C8 H8 . 0.9800 ?
    C9 C10 . 1.514(5) ?
    C9 H9A . 0.9700 ?
    C9 H9B . 0.9700 ?
    C10 C11 . 1.499(5) ?
    C10 H10A . 0.9700 ?
    C10 H10B . 0.9700 ?
    C11 C12 . 1.509(5) ?
    C11 H11 . 0.9800 ?
    C12 C13 . 1.520(5) ?
    C12 H12A . 0.9700 ?
    C12 H12B . 0.9700 ?
    C13 H13A . 0.9700 ?
    C13 H13B . 0.9700 ?
    C14 C15 . 1.535(4) ?
    C14 H14 . 0.9800 ?
    C15 C16 . 1.385(5) ?
    C15 C20 . 1.388(5) ?
    C16 C17 . 1.397(5) ?
    C17 C18 . 1.381(5) ?
    C18 C19 . 1.391(6) ?
    C18 H18 . 0.9300 ?
    C19 C20 . 1.379(5) ?
    C19 H19 . 0.9300 ?
    C20 H20 . 0.9300 ?
    C21 H21A . 0.9600 ?
    C21 H21B . 0.9600 ?
    C21 H21C . 0.9600 ?
loop_
    _geom_angle_atom_site_label_1
    _geom_angle_atom_site_label_2
    _geom_angle_atom_site_label_3
    _geom_angle_site_symmetry_1
    _geom_angle_site_symmetry_3
    _geom_angle
    _geom_angle_publ_flag
    C11 O1 H1 . . 109.5 ?
    C16 O2 H2 . . 109.5 ?
    C17 O3 C21 . . 117.3(3) ?
    C2 N1 C14 . . 120.0(3) ?
    C2 N1 H1A . . 120.0 ?
    C14 N1 H1A . . 120.0 ?
    C14 N2 C7 . . 107.0(2) ?
    C14 N2 C8 . . 112.1(2) ?
    C7 N2 C8 . . 116.3(2) ?
    C6 C1 C2 . . 120.2(3) ?
    C6 C1 C7 . . 121.4(3) ?
    C2 C1 C7 . . 118.4(3) ?
    N1 C2 C3 . . 121.7(3) ?
    N1 C2 C1 . . 120.4(3) ?
    C3 C2 C1 . . 118.0(3) ?
    C4 C3 C2 . . 121.9(3) ?
    C4 C3 Br1 . . 118.5(3) ?
    C2 C3 Br1 . . 119.6(3) ?
    C5 C4 C3 . . 118.9(3) ?
    C5 C4 H4 . . 120.6 ?
    C3 C4 H4 . . 120.6 ?
    C6 C5 C4 . . 121.1(3) ?
    C6 C5 Br2 . . 119.3(3) ?
    C4 C5 Br2 . . 119.6(3) ?
    C5 C6 C1 . . 119.9(3) ?
    C5 C6 H6 . . 120.0 ?
    C1 C6 H6 . . 120.0 ?
    N2 C7 C1 . . 111.6(3) ?
    N2 C7 H7A . . 109.3 ?
    C1 C7 H7A . . 109.3 ?
    N2 C7 H7B . . 109.3 ?
    C1 C7 H7B . . 109.3 ?
    H7A C7 H7B . . 108.0 ?
    N2 C8 C9 . . 112.9(3) ?
    N2 C8 C13 . . 108.8(3) ?
    C9 C8 C13 . . 109.3(3) ?
    N2 C8 H8 . . 108.6 ?
    C9 C8 H8 . . 108.6 ?
    C13 C8 H8 . . 108.6 ?
    C8 C9 C10 . . 112.0(3) ?
    C8 C9 H9A . . 109.2 ?
    C10 C9 H9A . . 109.2 ?
    C8 C9 H9B . . 109.2 ?
    C10 C9 H9B . . 109.2 ?
    H9A C9 H9B . . 107.9 ?
    C11 C10 C9 . . 112.0(3) ?
    C11 C10 H10A . . 109.2 ?
    C9 C10 H10A . . 109.2 ?
    C11 C10 H10B . . 109.2 ?
    C9 C10 H10B . . 109.2 ?
    H10A C10 H10B . . 107.9 ?
    O1 C11 C10 . . 107.9(3) ?
    O1 C11 C12 . . 112.8(3) ?
    C10 C11 C12 . . 109.8(3) ?
    O1 C11 H11 . . 108.8 ?
    C10 C11 H11 . . 108.8 ?
    C12 C11 H11 . . 108.8 ?
    C11 C12 C13 . . 110.9(3) ?
    C11 C12 H12A . . 109.5 ?
    C13 C12 H12A . . 109.5 ?
    C11 C12 H12B . . 109.5 ?
    C13 C12 H12B . . 109.5 ?
    H12A C12 H12B . . 108.1 ?
    C8 C13 C12 . . 112.7(3) ?
    C8 C13 H13A . . 109.1 ?
    C12 C13 H13A . . 109.1 ?
    C8 C13 H13B . . 109.1 ?
    C12 C13 H13B . . 109.1 ?
    H13A C13 H13B . . 107.8 ?
    N1 C14 N2 . . 113.6(3) ?
    N1 C14 C15 . . 113.8(3) ?
    N2 C14 C15 . . 109.0(3) ?
    N1 C14 H14 . . 106.7 ?
    N2 C14 H14 . . 106.7 ?
    C15 C14 H14 . . 106.7 ?
    C16 C15 C20 . . 118.9(3) ?
    C16 C15 C14 . . 118.9(3) ?
    C20 C15 C14 . . 122.1(3) ?
    O2 C16 C15 . . 122.2(3) ?
    O2 C16 C17 . . 116.8(3) ?
    C15 C16 C17 . . 121.0(3) ?
    O3 C17 C18 . . 126.0(3) ?
    O3 C17 C16 . . 114.9(3) ?
    C18 C17 C16 . . 119.1(4) ?
    C17 C18 C19 . . 120.2(4) ?
    C17 C18 H18 . . 119.9 ?
    C19 C18 H18 . . 119.9 ?
    C20 C19 C18 . . 120.1(4) ?
    C20 C19 H19 . . 120.0 ?
    C18 C19 H19 . . 120.0 ?
    C19 C20 C15 . . 120.6(4) ?
    C19 C20 H20 . . 119.7 ?
    C15 C20 H20 . . 119.7 ?
    O3 C21 H21A . . 109.5 ?
    O3 C21 H21B . . 109.5 ?
    H21A C21 H21B . . 109.5 ?
    O3 C21 H21C . . 109.5 ?
    H21A C21 H21C . . 109.5 ?
    H21B C21 H21C . . 109.5 ?
loop_
    _geom_hbond_atom_site_label_D
    _geom_hbond_atom_site_label_H
    _geom_hbond_atom_site_label_A
    _geom_hbond_site_symmetry_A
    _geom_hbond_distance_DH
    _geom_hbond_distance_HA
    _geom_hbond_distance_DA
    _geom_hbond_angle_DHA
    O2 H2 N2 . 0.82 1.89 2.614(3) 146.5
    O1 H1 O3 2_675 0.82 2.41 3.048(4) 135.3
    O1 H1 O2 2_675 0.82 2.13 2.897(4) 154.6
