# Supplementary material for: 2-[6,8-Dibromo-3-(4-hydroxy­cyclo­hexyl)-1,2,3,4-tetra­hydro­quinazolin-2-yl]-6-methoxy­phenol
Source: Acta Crystallogr Sect E Struct Rep Online. 2009 Feb 18;65(Pt 3):o550. doi: 10.1107/S1600536809005182 (PMC2968568; doi:10.1107/S1600536809005182)
Supplement: Supplementary file 2 [file e-65-0o550-Isup2.hkl]

# 
# h,k,l, Fc-squared, Fo-squared, sigma(Fo-squared) and status flag 
# 
data_I
_shelx_title ' B in P-1' 
_shelx_refln_list_code          4 
_shelx_F_calc_maximum      200.20 
_exptl_crystal_F_000       516.00 
_reflns_d_resolution_high  0.7833 
 
loop_ 
 _symmetry_equiv_pos_as_xyz 
 'x, y, z' 
 '-x, -y, -z' 
 
_cell_length_a     8.6950 
_cell_length_b    11.1240 
_cell_length_c    12.0900 
_cell_angle_alpha  73.870 
_cell_angle_beta   78.226 
_cell_angle_gamma  67.031 
 
_shelx_F_squared_multiplier     1.000 
 
loop_ 
 _refln_index_h 
 _refln_index_k 
 _refln_index_l 
 _refln_F_squared_calc 
 _refln_F_squared_meas 
 _refln_F_squared_sigma 
 _refln_observed_status 
   1   0   0     6008.29     6056.83    120.86 o 
   2   0   0    10708.84    11020.67    219.67 o 
   3   0   0     1209.47     1246.15     29.55 o 
   4   0   0       58.12       59.08      7.12 o 
   5   0   0        6.66        9.89      7.43 o 
   6   0   0        4.47       -1.09     10.30 o 
   7   0   0      145.95      122.44     49.02 o 
   8   0   0       44.26       81.90     60.47 o 
   9   0   0      237.94      276.67     35.61 o 
  -9   1   0        1.36       18.92     34.57 o 
  -8   1   0        0.13        1.05     23.60 o 
  -7   1   0        5.34        4.07     20.86 o 
  -6   1   0      481.61      478.48     25.52 o 
  -5   1   0      158.26      180.63     30.60 o 
  -4   1   0     2329.72     2190.37     61.98 o 
  -3   1   0     1690.43     1844.17     42.94 o 
  -2   1   0     6264.40     6659.11    160.61 o 
  -1   1   0      212.34      227.96      7.48 o 
   0   1   0     4236.62     4343.74     86.95 o 
   1   1   0     1289.80     1271.34     26.49 o 
   2   1   0      307.79      318.47      9.29 o 
   3   1   0      281.37      235.46     15.47 o 
   4   1   0      124.58      108.20      9.13 o 
   5   1   0     1892.10     1816.40     43.53 o 
   6   1   0      185.89      197.65     12.97 o 
   7   1   0     1561.43     1602.70     42.53 o 
   8   1   0        7.23       15.36     16.91 o 
   9   1   0      118.71      108.53     61.59 o 
  10   1   0        0.20      139.74     80.28 o 
  -9   2   0        6.46       22.70     34.03 o 
  -8   2   0      264.98      259.50     33.46 o 
  -7   2   0       92.06      109.47     24.63 o 
  -6   2   0     1584.16     1484.85     74.96 o 
  -5   2   0      815.74      784.03     26.68 o 
  -4   2   0     4495.14     4872.13    104.57 o 
  -3   2   0     3116.17     3433.34     74.34 o 
  -2   2   0     1471.92     1480.49     34.36 o 
  -1   2   0        2.04       11.48      5.12 o 
   0   2   0      101.06      119.03      8.34 o 
   1   2   0     8337.11     8476.23    169.25 o 
   2   2   0      171.43      169.14     12.75 o 
   3   2   0     3413.24     3392.94     70.74 o 
   4   2   0        4.75       15.06      5.47 o 
   5   2   0     1860.76     1745.47     51.06 o 
   6   2   0       35.99       33.24      9.05 o 
   7   2   0      395.15      413.07     25.74 o 
   8   2   0        5.51        3.58     26.03 o 
   9   2   0        0.07       18.92     24.93 o 
  -9   3   0      130.15      193.39     49.02 o 
  -8   3   0       12.20       27.86     36.15 o 
  -7   3   0       20.19       31.01     24.76 o 
  -6   3   0      337.78      354.98     29.96 o 
  -5   3   0      405.17      488.89     34.72 o 
  -4   3   0        0.13        1.03     10.93 o 
  -3   3   0      505.73      493.00     17.63 o 
  -2   3   0        0.95        1.29      4.55 o 
  -1   3   0    10872.07    10981.17    220.25 o 
   0   3   0     5817.48     5799.65    117.73 o 
   1   3   0    18869.11    18976.43    375.96 o 
   2   3   0     1340.94     1378.93     49.91 o 
   3   3   0     4532.85     4715.00     96.59 o 
   4   3   0     2425.79     2475.49     54.01 o 
   5   3   0      107.85      118.45     10.16 o 
   6   3   0        4.33        1.88      7.50 o 
   7   3   0      151.91      143.44     16.33 o 
   8   3   0     1116.19     1189.30     43.59 o 
   9   3   0       36.44       68.62     29.79 o 
  10   3   0      284.28      360.15     42.24 o 
  -8   4   0        2.22      -17.42     33.37 o 
  -7   4   0        3.87        9.86     25.69 o 
  -6   4   0      176.14      184.57     30.93 o 
  -5   4   0      902.95      904.20     41.10 o 
  -4   4   0      942.86     1043.80    112.50 o 
  -3   4   0     1573.63     1488.92     78.01 o 
  -2   4   0     3934.08     3903.05     84.05 o 
  -1   4   0      986.92      943.81     24.92 o 
   0   4   0     2494.86     2508.63     54.62 o 
   1   4   0      443.41      500.28     14.66 o 
   2   4   0      174.33      160.52      6.66 o 
   3   4   0        0.08       10.56      6.16 o 
   4   4   0     1782.31     1775.32     39.77 o 
   5   4   0      736.18      724.31     20.66 o 
   6   4   0      980.10      922.61     33.68 o 
   7   4   0       69.34       51.38     13.87 o 
   8   4   0      893.33      963.91     44.49 o 
   9   4   0        1.58        8.56     16.31 o 
  10   4   0       65.03       73.65     33.11 o 
  -7   5   0      118.00      132.04     41.47 o 
  -6   5   0       77.88       99.59     26.13 o 
  -5   5   0      285.34      286.46     27.48 o 
  -4   5   0     1891.42     2011.16     72.78 o 
  -3   5   0       40.26       36.67     14.90 o 
  -2   5   0     1251.50     1184.75     31.99 o 
  -1   5   0       80.13      104.89     11.71 o 
   0   5   0       15.44       20.83      6.26 o 
   1   5   0      469.77      429.43     17.17 o 
   2   5   0     5155.63     5219.61    107.67 o 
   3   5   0     1808.16     1671.06     47.20 o 
   4   5   0     4674.92     4560.17    115.82 o 
   5   5   0     4657.43     4076.50    122.05 o 
   6   5   0      259.30      212.89     21.12 o 
   7   5   0      270.83      297.19     20.93 o 
   8   5   0       96.80       99.06     17.71 o 
   9   5   0        3.96        1.21     24.84 o 
  10   5   0        2.95       18.35     20.78 o 
  -7   6   0        0.62       -4.35     34.61 o 
  -6   6   0      139.96      147.14     41.28 o 
  -5   6   0      148.11      137.13     28.83 o 
  -4   6   0        6.71        1.34     17.70 o 
  -3   6   0       18.30       36.32     16.44 o 
  -2   6   0      680.23      667.34     37.37 o 
  -1   6   0      345.57      348.59     18.26 o 
   0   6   0     3794.86     3725.47     99.03 o 
   1   6   0     3348.64     3212.13     70.32 o 
   2   6   0     4086.57     4229.43     89.61 o 
   3   6   0     4514.58     4385.49    112.43 o 
   4   6   0      359.55      348.82     40.91 o 
   5   6   0      501.85      514.21     35.11 o 
   6   6   0       92.54       86.49     13.76 o 
   7   6   0        9.57       19.27     14.36 o 
   8   6   0       41.85       71.77     17.81 o 
   9   6   0      350.86      356.42     28.37 o 
  10   6   0       47.81       72.48     23.83 o 
  -6   7   0        4.94       31.33     37.38 o 
  -5   7   0       70.01       85.62     43.63 o 
  -4   7   0      372.72      382.67     55.52 o 
  -3   7   0      876.10      875.10     40.46 o 
  -2   7   0     1050.25     1135.32     43.99 o 
  -1   7   0     7998.86     8045.71    168.22 o 
   0   7   0      359.14      335.35     15.87 o 
   1   7   0     1792.56     1576.52     55.88 o 
   2   7   0      278.05      275.07     13.38 o 
   3   7   0       34.35       32.66     19.44 o 
   4   7   0       75.65       98.46     13.50 o 
   5   7   0      199.11      203.62     37.29 o 
   6   7   0      161.67      154.97     17.56 o 
   7   7   0      623.80      649.65     91.34 o 
   8   7   0       18.31       46.93     17.31 o 
   9   7   0      233.62      258.62     26.24 o 
  10   7   0       96.37       93.48     41.72 o 
  -5   8   0       39.50       56.77     39.66 o 
  -4   8   0        6.53        6.66     27.04 o 
  -3   8   0      485.39      533.91     33.70 o 
  -2   8   0      262.50      306.49     42.68 o 
  -1   8   0     2112.71     2073.43     65.38 o 
   0   8   0      171.28      206.72     18.03 o 
   1   8   0      153.56      124.63     11.85 o 
   2   8   0      100.78      103.98     15.30 o 
   3   8   0      983.93      949.34     35.76 o 
   4   8   0     1171.63     1045.15     77.10 o 
   5   8   0      142.12      117.30     17.09 o 
   6   8   0     1131.64     1071.71     40.95 o 
   7   8   0       30.13       35.98     16.30 o 
   8   8   0      340.89      298.73     45.07 o 
   9   8   0       14.66       11.53     19.25 o 
  10   8   0        4.39       16.15     22.46 o 
  -4   9   0       60.83       67.10     37.27 o 
  -3   9   0       18.37       -2.09     22.74 o 
  -2   9   0       64.29       72.98     21.70 o 
  -1   9   0      518.20      511.74     31.64 o 
   0   9   0     1485.01     1413.87     40.33 o 
   1   9   0       21.58       22.86     15.78 o 
   2   9   0     1213.12     1158.22     42.83 o 
   3   9   0        0.09      -16.67     13.83 o 
   4   9   0      964.34      954.13     38.66 o 
   5   9   0        7.67       10.18     14.69 o 
   6   9   0      109.30      116.35     23.93 o 
   7   9   0        1.78       22.34     16.67 o 
   8   9   0       41.03       63.40     20.45 o 
   9   9   0       81.71       95.63     24.30 o 
  10   9   0       75.44       41.92     25.87 o 
  -4  10   0       60.43       69.95     42.93 o 
  -3  10   0       34.87       -1.20     25.48 o 
  -2  10   0      827.37      815.60     43.00 o 
  -1  10   0       71.73       68.63     42.01 o 
   0  10   0     1577.54     1562.61     76.58 o 
   1  10   0      948.22      933.28     39.62 o 
   2  10   0      179.50      155.67     20.47 o 
   3  10   0      152.72      145.28     19.40 o 
   4  10   0       21.10       15.04     23.39 o 
   5  10   0        7.44       -1.78     15.52 o 
   6  10   0       23.40       36.42     18.38 o 
   7  10   0      344.64      345.20     28.91 o 
   8  10   0       36.77       19.93     20.97 o 
   9  10   0      126.27       85.05     26.28 o 
  -2  11   0      180.43      231.39     31.19 o 
  -1  11   0      282.05      280.37     42.89 o 
   0  11   0       32.04       41.74     32.45 o 
   1  11   0        2.00      -22.58     28.63 o 
   2  11   0      317.28      312.43     38.37 o 
   3  11   0      152.33      134.67     21.82 o 
   4  11   0       61.31       93.57     21.45 o 
   5  11   0      484.43      465.08     50.66 o 
   6  11   0       29.24      -10.85     29.12 o 
   7  11   0      703.59      629.46     37.37 o 
   8  11   0       11.37       44.43     26.86 o 
  -1  12   0       24.55       25.24     38.08 o 
   0  12   0      102.31      110.03     38.58 o 
   1  12   0      459.12      418.46     47.79 o 
   2  12   0       15.25       36.00     33.76 o 
   3  12   0     1100.58     1066.03     47.50 o 
   4  12   0      454.84      517.45     74.27 o 
   5  12   0       90.00       65.12     24.20 o 
   6  12   0        2.35       -2.74     22.50 o 
   7  12   0        0.06      -41.16     27.44 o 
   1  13   0      219.14      238.37     45.05 o 
   2  13   0      256.80      313.29     48.41 o 
   3  13   0       53.91       58.04     38.58 o 
   4  13   0      165.08      143.55     27.32 o 
   5  13   0       41.80       25.36     24.16 o 
   6  13   0        4.38      -11.12     24.87 o 
  -5 -13   1       32.13       77.12     35.84 o 
  -4 -13   1      215.51      242.90     31.45 o 
  -3 -13   1      190.06      223.68     48.06 o 
  -2 -13   1        9.19        1.89     39.58 o 
  -7 -12   1       75.10       84.53     27.23 o 
  -6 -12   1      308.12      321.47     31.71 o 
  -5 -12   1      452.93      442.88     47.06 o 
  -4 -12   1        3.51      -21.91     25.19 o 
  -3 -12   1      242.85      304.14     38.98 o 
  -2 -12   1       38.30       62.09     36.77 o 
  -1 -12   1        2.25      -48.83     33.41 o 
   0 -12   1        6.27      -44.51     35.19 o 
   1 -12   1      216.90      186.30     49.18 o 
  -8 -11   1       21.31       44.57     33.68 o 
  -7 -11   1      270.83      281.31     40.76 o 
  -6 -11   1       40.38       56.97     23.07 o 
  -5 -11   1      288.95      297.95     41.76 o 
  -4 -11   1      104.84       94.49     23.05 o 
  -3 -11   1      104.41       89.46     21.65 o 
  -2 -11   1        2.73       -7.08     18.60 o 
  -1 -11   1      473.40      480.97     48.64 o 
   0 -11   1      265.32      277.60     43.43 o 
   1 -11   1       75.40       95.96     38.73 o 
   2 -11   1      290.48      322.90     37.46 o 
  -9 -10   1       94.65      134.76     27.97 o 
  -8 -10   1       32.76       61.54     23.57 o 
  -7 -10   1       15.29      -11.59     19.97 o 
  -6 -10   1       11.68       32.16     30.41 o 
  -5 -10   1      310.27      302.77     30.43 o 
  -4 -10   1      222.50      205.26     31.22 o 
  -3 -10   1      291.34      264.48     23.36 o 
  -2 -10   1     1170.92     1216.74     61.72 o 
  -1 -10   1        1.54        8.52     24.97 o 
   0 -10   1      951.96     1043.06     63.28 o 
   1 -10   1       86.31       64.44     20.70 o 
   2 -10   1       18.65       -1.79     21.93 o 
   3 -10   1       26.92        4.29     25.57 o 
  -9  -9   1        0.01      -11.33     21.31 o 
  -8  -9   1        3.61        5.55     19.36 o 
  -7  -9   1       26.75       27.41     19.17 o 
  -6  -9   1      343.48      355.23     26.03 o 
  -5  -9   1        8.34       33.66     16.25 o 
  -4  -9   1      828.18      758.33     54.59 o 
  -3  -9   1       20.70       21.67     15.10 o 
  -2  -9   1      468.17      411.24     24.92 o 
  -1  -9   1       11.50       18.89     15.30 o 
   0  -9   1       39.02       23.63     15.76 o 
   1  -9   1      109.21      135.42     21.44 o 
   2  -9   1      214.30      200.71     25.71 o 
   3  -9   1      225.26      272.83     30.41 o 
   4  -9   1       30.25       33.48     27.23 o 
 -10  -8   1       74.59      127.29     27.23 o 
  -9  -8   1        6.58       -6.23     19.82 o 
  -8  -8   1      505.11      496.87     31.46 o 
  -7  -8   1      100.06       92.85     18.50 o 
  -6  -8   1      504.80      552.07     29.84 o 
  -5  -8   1      539.53      482.16     26.40 o 
  -4  -8   1       79.26       98.68     15.84 o 
  -3  -8   1       66.96       56.65     31.45 o 
  -2  -8   1      578.37      497.58     56.34 o 
  -1  -8   1     2515.01     2559.41     69.90 o 
   0  -8   1       26.25       43.06     11.15 o 
   1  -8   1      813.16      828.54     37.46 o 
   2  -8   1        1.95       33.58     18.59 o 
   3  -8   1      752.80      791.20     40.68 o 
   4  -8   1      157.58      192.44     29.09 o 
   5  -8   1       21.54       75.50     73.15 o 
 -10  -7   1       22.90       60.48     25.11 o 
  -9  -7   1       36.91       33.93     20.61 o 
  -8  -7   1      135.37      147.18     28.33 o 
  -7  -7   1       86.15       73.47     17.11 o 
  -6  -7   1        2.89        0.66     13.08 o 
  -5  -7   1      109.71      106.71     15.48 o 
  -4  -7   1      101.73       99.61     22.39 o 
  -3  -7   1     3015.42     2798.22     77.45 o 
  -2  -7   1      298.36      324.82     14.18 o 
  -1  -7   1     6066.66     5881.10    124.20 o 
   0  -7   1     1822.24     1856.54     46.05 o 
   1  -7   1      380.80      408.34     19.00 o 
   2  -7   1      103.96      107.08     18.72 o 
   3  -7   1       13.05       17.51     19.94 o 
   4  -7   1        1.43       -3.83     19.94 o 
   5  -7   1      213.46      198.38     31.61 o 
   6  -7   1       33.03       23.30     38.48 o 
 -10  -6   1        8.70       -0.52     21.10 o 
  -9  -6   1        0.35       -2.09     18.86 o 
  -8  -6   1       36.33       20.89     22.51 o 
  -7  -6   1      295.99      352.85     24.24 o 
  -6  -6   1      147.14      136.25     19.00 o 
  -5  -6   1     2180.27     2097.10     61.01 o 
  -4  -6   1     1611.86     1538.42     47.27 o 
  -3  -6   1     2096.86     2128.72    110.36 o 
  -2  -6   1      539.73      431.57     17.69 o 
  -1  -6   1      349.44      339.43     21.97 o 
   0  -6   1      265.96      261.91     13.22 o 
   1  -6   1        9.93       11.23      7.73 o 
   2  -6   1        7.52       22.16     13.52 o 
   3  -6   1      761.21      748.88     36.25 o 
   4  -6   1     1128.05     1137.37     65.42 o 
   5  -6   1       18.90       31.33     22.41 o 
   6  -6   1      980.90      972.65     69.64 o 
   7  -6   1       70.15       38.35     40.93 o 
 -10  -5   1       85.77      108.08     24.53 o 
  -9  -5   1       22.51       24.79     18.88 o 
  -8  -5   1       48.75       60.15     16.76 o 
  -7  -5   1     2237.38     2157.27     65.21 o 
  -6  -5   1     1588.45     1473.21     56.36 o 
  -5  -5   1     1008.09     1021.77     35.23 o 
  -4  -5   1     2085.61     2078.17     61.68 o 
  -3  -5   1       17.21       15.22      8.05 o 
  -2  -5   1       57.87       77.50      6.79 o 
  -1  -5   1      207.71      205.97     10.14 o 
   0  -5   1     3381.31     3408.42     73.80 o 
   1  -5   1       41.78       55.27      7.78 o 
   2  -5   1     2920.97     2876.86     65.12 o 
   3  -5   1     1039.49      951.82     38.35 o 
   4  -5   1      623.01      675.95     34.63 o 
   5  -5   1      495.92      487.03     48.60 o 
   6  -5   1        7.14       26.90     24.48 o 
   7  -5   1       26.33       -4.53     27.11 o 
 -10  -4   1      197.56      272.26     28.83 o 
  -9  -4   1       94.17      126.54     21.31 o 
  -8  -4   1      381.82      417.41     48.91 o 
  -7  -4   1       10.70       18.51     12.95 o 
  -6  -4   1      350.95      383.19     21.16 o 
  -5  -4   1      515.07      568.76     18.97 o 
  -4  -4   1      412.41      427.06     14.44 o 
  -3  -4   1      260.11      252.73      9.13 o 
  -2  -4   1     3137.01     3113.65     65.54 o 
  -1  -4   1     1782.59     1749.93     39.28 o 
   0  -4   1     2893.78     2854.08     61.48 o 
   1  -4   1     1988.36     1850.74    103.71 o 
   2  -4   1     1483.24     1513.75     37.22 o 
   3  -4   1      739.58      688.22     22.46 o 
   4  -4   1       36.80       44.14     15.76 o 
   5  -4   1        0.79        8.09     22.08 o 
   6  -4   1        3.93       11.22     28.60 o 
   7  -4   1      419.92      402.77     36.35 o 
   8  -4   1       37.72        6.84     29.95 o 
 -10  -3   1        2.63        2.89     33.14 o 
  -9  -3   1        6.35        9.40     23.30 o 
  -8  -3   1       14.93       19.47     16.73 o 
  -7  -3   1       53.09       42.83     14.68 o 
  -6  -3   1      421.71      414.06     22.07 o 
  -5  -3   1     2300.01     2281.34     52.29 o 
  -4  -3   1      575.38      577.20     25.46 o 
  -3  -3   1     2633.10     2764.49     58.87 o 
  -2  -3   1     2217.79     2138.87     45.69 o 
  -1  -3   1     1543.13     1600.90     34.98 o 
   0  -3   1      186.63      229.86      8.98 o 
   1  -3   1      306.81      305.70     11.09 o 
   2  -3   1      101.30       94.20      6.97 o 
   3  -3   1     1856.67     1764.09     42.20 o 
   4  -3   1      684.17      677.16     35.48 o 
   5  -3   1      768.76      758.29     36.52 o 
   6  -3   1      105.87      110.49     22.49 o 
   7  -3   1      868.47      923.67     46.36 o 
   8  -3   1      166.07      139.43     33.29 o 
   9  -3   1        3.28       -9.21     37.23 o 
  -9  -2   1       19.71       49.06     27.09 o 
  -8  -2   1      398.02      403.08     32.49 o 
  -7  -2   1      688.58      752.46     26.38 o 
  -6  -2   1      437.27      416.33     17.91 o 
  -5  -2   1     2688.82     2761.29     62.23 o 
  -4  -2   1       21.23       26.68      6.18 o 
  -3  -2   1     2398.82     2506.48     53.74 o 
  -2  -2   1      194.84      198.67      7.17 o 
  -1  -2   1     1729.22     1773.80     37.48 o 
   0  -2   1     8305.70     8512.29    170.47 o 
   1  -2   1     8702.68     8686.54    207.99 o 
   2  -2   1     5048.59     5096.36    104.96 o 
   3  -2   1     2340.37     2158.63     48.79 o 
   4  -2   1     3885.88     3847.31     84.10 o 
   5  -2   1       17.52       12.92     15.73 o 
   6  -2   1      740.65      746.14     38.26 o 
   7  -2   1       48.95       23.87     32.85 o 
   8  -2   1       41.58       24.77     26.56 o 
   9  -2   1        0.64        3.23     30.02 o 
  -8  -1   1      138.75      118.41     15.56 o 
  -7  -1   1      143.12      162.56     14.47 o 
  -6  -1   1      417.06      415.90     18.03 o 
  -5  -1   1       62.26       82.89      9.42 o 
  -4  -1   1      386.04      417.23     15.21 o 
  -3  -1   1     1877.33     1836.50     40.89 o 
  -2  -1   1    18697.99    18702.85    370.45 o 
  -1  -1   1      900.23      934.23     20.28 o 
   0  -1   1     4941.55     5302.35    106.48 o 
   1  -1   1       86.74       89.41      4.00 o 
   2  -1   1     4281.47     4480.20     92.24 o 
   3  -1   1       84.69       90.20      7.13 o 
   4  -1   1      402.96      343.50     14.77 o 
   5  -1   1       18.36       16.10      8.33 o 
   6  -1   1      128.78      135.36     31.97 o 
   7  -1   1        9.44       -4.21     31.39 o 
   8  -1   1      602.60      574.23     39.07 o 
   9  -1   1      136.07      141.59     34.13 o 
  -9   0   1       23.62       33.80     32.10 o 
  -8   0   1       52.67       14.23     23.61 o 
  -7   0   1       10.70        8.63     13.82 o 
  -6   0   1      138.42      139.95     12.65 o 
  -5   0   1       91.48      103.54     10.06 o 
  -4   0   1     6810.33     7385.54    152.22 o 
  -3   0   1     4736.96     5098.82    105.54 o 
  -2   0   1    40080.40    37228.38    732.86 o 
  -1   0   1     1132.07     1190.62     25.36 o 
   0   0   1     1383.92     1488.10     30.62 o 
   1   0   1      277.17      281.22      7.61 o 
   2   0   1      770.11      847.89     19.77 o 
   3   0   1       74.90      110.22      6.57 o 
   4   0   1      311.10      298.85     12.49 o 
   5   0   1      292.40      268.91     15.99 o 
   6   0   1     1744.54     1642.48     57.68 o 
   7   0   1      999.08      968.47     44.12 o 
   8   0   1       52.95       40.89     23.12 o 
   9   0   1       80.42       97.67     29.99 o 
  10   0   1       27.61      -26.05     70.57 o 
  -9   1   1       10.64       13.22     33.91 o 
  -8   1   1      219.27      194.93     31.24 o 
  -7   1   1       39.99       22.38     22.04 o 
  -6   1   1     1023.79      979.88     33.52 o 
  -5   1   1       54.45       39.24     21.45 o 
  -4   1   1     4159.21     4207.05     91.66 o 
  -3   1   1      743.88      759.94     27.76 o 
  -2   1   1     4649.83     5070.34    124.85 o 
  -1   1   1     1085.60     1126.00     24.92 o 
   0   1   1      116.81      122.45      3.69 o 
   1   1   1     2031.26     2108.34     43.31 o 
   2   1   1     8580.70     8959.76    178.66 o 
   3   1   1     7851.39     7842.97    158.29 o 
   4   1   1       50.30       71.50      6.86 o 
   5   1   1     4870.17     4956.21    104.58 o 
   6   1   1      871.44      931.09     33.86 o 
   7   1   1      759.25      753.33     26.32 o 
   8   1   1       28.84       15.88     24.36 o 
   9   1   1        0.22      -14.44     22.78 o 
  10   1   1       31.75       90.49     76.92 o 
  -9   2   1        5.99        5.51     35.88 o 
  -8   2   1      459.00      506.98     55.80 o 
  -7   2   1      607.42      581.81     69.85 o 
  -6   2   1     1034.40     1038.78     47.60 o 
  -5   2   1      869.03      846.09     28.82 o 
  -4   2   1      165.67      198.27     13.44 o 
  -3   2   1     1173.12     1366.40     51.47 o 
  -2   2   1       43.74       56.88      8.68 o 
  -1   2   1     7772.53     8042.27    161.76 o 
   0   2   1      451.87      482.70     12.25 o 
   1   2   1     2356.69     2428.09     50.05 o 
   2   2   1      132.75      113.21      8.02 o 
   3   2   1     2080.50     2164.46     46.34 o 
   4   2   1      524.97      509.12     15.69 o 
   5   2   1      183.76      213.90     13.42 o 
   6   2   1      170.24      159.47     13.74 o 
   7   2   1      913.14      902.10     28.56 o 
   8   2   1      652.22      643.50     62.80 o 
   9   2   1      180.49      151.54     30.91 o 
  10   2   1      190.47      322.53     80.08 o 
  -9   3   1        3.43      -28.98     35.15 o 
  -8   3   1       50.56       98.70     41.08 o 
  -7   3   1       13.74       17.07     29.41 o 
  -6   3   1       69.69       75.86     21.68 o 
  -5   3   1      309.66      309.40     18.10 o 
  -4   3   1       70.32       44.19      9.90 o 
  -3   3   1     5537.26     5849.89    123.26 o 
  -2   3   1      763.60      687.56     20.32 o 
  -1   3   1     5948.39     6003.61    122.93 o 
   0   3   1      841.86      837.75     20.50 o 
   1   3   1     7350.41     7779.69    156.04 o 
   2   3   1     2498.64     2684.85     66.88 o 
   3   3   1      241.60      258.68      8.61 o 
   4   3   1       29.41       23.87      5.12 o 
   5   3   1      148.89      149.33     11.56 o 
   6   3   1     2773.97     2760.57     62.54 o 
   7   3   1        8.31        4.30      9.13 o 
   8   3   1      556.15      570.84     29.21 o 
   9   3   1      192.37      168.96     32.03 o 
  10   3   1      430.32      496.00     46.86 o 
  -8   4   1        6.35       17.84     34.53 o 
  -7   4   1      247.71      283.84     47.87 o 
  -6   4   1       99.76      140.49     25.18 o 
  -5   4   1      519.64      578.20     33.18 o 
  -4   4   1     1141.14     1203.57     34.73 o 
  -3   4   1      192.47      175.96     12.27 o 
  -2   4   1      650.47      593.71     19.69 o 
  -1   4   1       20.29       20.37      7.12 o 
   0   4   1       93.41      110.89      7.51 o 
   1   4   1      590.11      594.45     16.59 o 
   2   4   1     6819.61     6751.09    136.62 o 
   3   4   1      599.79      589.40     20.86 o 
   4   4   1     6272.49     6199.12    126.89 o 
   5   4   1      364.86      371.68     13.97 o 
   6   4   1     2365.13     2277.39    115.41 o 
   7   4   1     1107.97     1111.85     38.89 o 
   8   4   1       15.68       34.40     15.06 o 
   9   4   1      102.80      107.64     19.73 o 
  10   4   1        0.33        5.63     30.99 o 
  -7   5   1       55.74      107.25     40.58 o 
  -6   5   1     1478.45     1371.65     86.48 o 
  -5   5   1        5.14        9.99     19.21 o 
  -4   5   1      127.50      122.15     19.54 o 
  -3   5   1        3.73       -4.65      8.33 o 
  -2   5   1      234.21      214.00     12.77 o 
  -1   5   1       96.41       76.02      8.77 o 
   0   5   1     3051.34     3027.60     66.23 o 
   1   5   1     1807.12     1798.73     43.53 o 
   2   5   1     5040.84     5113.45    105.85 o 
   3   5   1     6162.73     6156.65    151.74 o 
   4   5   1      128.89      121.03     11.39 o 
   5   5   1      145.04      125.91     12.92 o 
   6   5   1       62.69       73.45     12.89 o 
   7   5   1      398.96      459.35     24.95 o 
   8   5   1      186.56      176.99     19.92 o 
   9   5   1      149.27      170.87     25.80 o 
  10   5   1       19.36       65.98     34.15 o 
  -7   6   1       48.05       -3.78     37.19 o 
  -6   6   1       78.52      134.93     40.16 o 
  -5   6   1      143.35      106.36     24.48 o 
  -4   6   1      516.85      546.51     32.80 o 
  -3   6   1      764.06      816.29    109.20 o 
  -2   6   1     1385.89     1297.72     44.78 o 
  -1   6   1     2156.70     2126.72     51.43 o 
   0   6   1     2271.65     2261.77     89.62 o 
   1   6   1     2835.04     2685.42     74.94 o 
   2   6   1      216.09      213.85     11.10 o 
   3   6   1      652.72      675.04     18.80 o 
   4   6   1       10.61       12.72      9.09 o 
   5   6   1      140.40      140.64     14.06 o 
   6   6   1       39.05       34.89     12.63 o 
   7   6   1     1650.24     1617.02     52.22 o 
   8   6   1      518.40      519.45     29.04 o 
   9   6   1      275.71      341.08     27.01 o 
  10   6   1      112.65      189.33     29.02 o 
  -6   7   1      100.86      133.50     44.55 o 
  -5   7   1      348.67      332.48     48.68 o 
  -4   7   1      694.45      809.18     66.58 o 
  -3   7   1     2682.25     2751.88    100.09 o 
  -2   7   1        8.25       14.34     10.11 o 
  -1   7   1      794.24      721.57     34.54 o 
   0   7   1      190.80      151.99     11.80 o 
   1   7   1       41.57       33.35     14.32 o 
   2   7   1       85.88       89.33      9.26 o 
   3   7   1     1115.20     1006.72     47.21 o 
   4   7   1      289.33      279.83     17.82 o 
   5   7   1     2014.53     1957.71     68.91 o 
   6   7   1      619.47      595.63     38.92 o 
   7   7   1      276.60      241.95     36.75 o 
   8   7   1      231.62      265.04     22.49 o 
   9   7   1       11.63        7.47     17.86 o 
  10   7   1        0.82       20.43     31.26 o 
  -5   8   1      302.66      359.76     54.84 o 
  -4   8   1       14.33        8.44     31.26 o 
  -3   8   1      272.32      263.33     28.63 o 
  -2   8   1      101.45       64.15     18.62 o 
  -1   8   1      259.42      252.72     16.35 o 
   0   8   1      262.10      233.42     19.24 o 
   1   8   1      331.62      287.51     19.07 o 
   2   8   1     2670.18     2466.72     70.35 o 
   3   8   1       32.81       41.97     12.77 o 
   4   8   1     1559.81     1491.62     52.61 o 
   5   8   1        9.48       20.59     13.75 o 
   6   8   1      350.85      333.57     22.85 o 
   7   8   1       17.15        6.39     14.85 o 
   8   8   1      174.04      210.91     54.71 o 
   9   8   1        2.41      -20.75     18.26 o 
  10   8   1       98.15       99.13     48.10 o 
  -4   9   1        9.75       36.61     36.88 o 
  -3   9   1      111.16      129.71     67.08 o 
  -2   9   1      679.20      774.11     77.43 o 
  -1   9   1        3.44       38.58     17.60 o 
   0   9   1      282.80      316.27     18.62 o 
   1   9   1      332.52      317.60     26.53 o 
   2   9   1      614.91      616.18     45.01 o 
   3   9   1       89.71       88.24     16.28 o 
   4   9   1       89.17       87.43     16.42 o 
   5   9   1       25.79       25.71     15.73 o 
   6   9   1      456.70      435.39     28.92 o 
   7   9   1      466.40      463.70     28.65 o 
   8   9   1      150.37      135.19     22.15 o 
   9   9   1      332.66      346.85     30.52 o 
  10   9   1       41.68       53.00     24.43 o 
  -4  10   1      662.19      666.27     66.36 o 
  -3  10   1       22.55       63.44     34.72 o 
  -2  10   1      698.00      775.21     41.29 o 
  -1  10   1      692.07      641.21     56.50 o 
   0  10   1        3.08       -7.43     16.58 o 
   1  10   1      306.11      342.11     28.48 o 
   2  10   1       50.81       63.26     16.64 o 
   3  10   1       48.79       44.26     16.65 o 
   4  10   1      433.70      429.41     26.78 o 
   5  10   1     1170.43     1111.02     44.10 o 
   6  10   1      262.69      271.37     25.31 o 
   7  10   1      455.15      421.10     30.07 o 
   8  10   1       36.90        8.43     19.70 o 
   9  10   1      108.07      123.10     25.69 o 
  -3  11   1      110.31      117.12     42.12 o 
  -2  11   1       36.24       83.48     37.00 o 
  -1  11   1        6.22       -1.89     31.45 o 
   0  11   1       93.24       87.99     31.56 o 
   1  11   1      206.41      203.56     22.77 o 
   2  11   1        9.80       23.61     18.36 o 
   3  11   1      975.57      920.78     41.19 o 
   4  11   1       12.19      -10.92     16.59 o 
   5  11   1      538.24      517.62     31.74 o 
   6  11   1      361.34      360.59     29.24 o 
   7  11   1       27.26       33.13     19.81 o 
   8  11   1       56.43       56.24     23.87 o 
   9  11   1        0.29      -24.87     22.17 o 
   0  12   1        5.12       -9.52     32.33 o 
   1  12   1      787.94      797.76     57.50 o 
   2  12   1      172.85      189.22     25.59 o 
   3  12   1       11.60       14.93     20.47 o 
   4  12   1       73.72       76.12     29.73 o 
   5  12   1        6.88       13.47     20.76 o 
   6  12   1        6.82        9.14     21.48 o 
   7  12   1      191.81      277.17     48.33 o 
   8  12   1      244.77      214.19     39.87 o 
   1  13   1        8.26      -10.83     33.07 o 
   2  13   1      220.60      219.56     41.39 o 
   3  13   1       48.97       81.54     24.49 o 
   4  13   1      102.57       99.64     25.21 o 
   5  13   1       48.49       26.27     24.21 o 
   6  13   1      457.73      446.67     96.10 o 
  -6 -12   2        0.00      -16.27     22.36 o 
  -5 -12   2      103.98      138.49     27.57 o 
  -4 -12   2       58.46       53.93     25.31 o 
  -3 -12   2        2.48      -22.58     35.57 o 
  -2 -12   2       49.14      126.95     41.93 o 
  -1 -12   2      155.06      179.28     44.28 o 
   0 -12   2        3.48       13.84     41.66 o 
  -8 -11   2       53.17       32.14     37.69 o 
  -7 -11   2       12.56      -13.20     23.16 o 
  -6 -11   2        0.81      -14.21     21.41 o 
  -5 -11   2      140.24       99.02     24.84 o 
  -4 -11   2      113.34       73.18     24.25 o 
  -3 -11   2      248.23      248.47     26.42 o 
  -2 -11   2      569.34      559.36     52.30 o 
  -1 -11   2      174.89      142.44     40.58 o 
   0 -11   2      792.16      818.23     63.36 o 
   1 -11   2        1.85      -49.99     37.88 o 
   2 -11   2       77.21       64.01     44.90 o 
  -8 -10   2        5.48       25.30     22.40 o 
  -7 -10   2        2.12       -7.89     20.77 o 
  -6 -10   2       31.38       33.18     21.18 o 
  -5 -10   2       72.61      108.16     21.53 o 
  -4 -10   2      825.16      811.04     39.52 o 
  -3 -10   2       67.15       75.41     24.68 o 
  -2 -10   2     1345.08     1262.81     49.22 o 
  -1 -10   2      298.06      360.57     43.05 o 
   0 -10   2        0.30      -12.87     31.06 o 
   1 -10   2      219.93      258.76     29.69 o 
   2 -10   2      105.74      108.63     26.59 o 
   3 -10   2       45.51       28.52     27.27 o 
  -9  -9   2       11.04       -0.31     22.19 o 
  -8  -9   2      403.52      404.08     31.47 o 
  -7  -9   2       97.54       76.88     22.21 o 
  -6  -9   2      321.33      312.45     26.35 o 
  -5  -9   2      123.94      128.35     19.48 o 
  -4  -9   2       28.57       28.68     16.19 o 
  -3  -9   2       46.39       80.56     19.77 o 
  -2  -9   2       92.18       61.91     17.30 o 
  -1  -9   2       57.00       75.82     18.67 o 
   0  -9   2      198.87      229.70     22.91 o 
   1  -9   2      818.01      838.78     59.62 o 
   2  -9   2       99.21       88.59     36.19 o 
   3  -9   2      534.16      549.37     38.54 o 
   4  -9   2        5.24       -3.67     28.07 o 
  -9  -8   2       37.70       34.81     41.20 o 
  -8  -8   2       13.74       25.53     19.32 o 
  -7  -8   2       51.00       56.74     18.19 o 
  -6  -8   2       72.29      107.46     19.47 o 
  -5  -8   2        8.30       31.47     15.71 o 
  -4  -8   2      248.84      279.01     21.85 o 
  -3  -8   2     2627.72     2734.07     78.82 o 
  -2  -8   2        1.28        1.14     13.50 o 
  -1  -8   2     1522.62     1505.37     65.31 o 
   0  -8   2       54.87       59.32     16.09 o 
   1  -8   2      904.88      926.67     66.17 o 
   2  -8   2      241.10      212.54     24.20 o 
   3  -8   2       31.03       39.82     21.98 o 
   4  -8   2       66.53       38.21     26.89 o 
   5  -8   2        4.80       -5.14     29.02 o 
 -10  -7   2       11.83       28.62     23.86 o 
  -9  -7   2       13.69      -15.17     19.05 o 
  -8  -7   2       24.01       19.00     17.50 o 
  -7  -7   2      263.86      288.15     23.39 o 
  -6  -7   2      132.77      134.35     19.48 o 
  -5  -7   2     1808.11     1824.82     74.88 o 
  -4  -7   2      195.30      177.29     17.31 o 
  -3  -7   2     3654.06     3594.55    150.96 o 
  -2  -7   2     1453.17     1363.72     70.68 o 
  -1  -7   2     1621.68     1596.43     40.95 o 
   0  -7   2     1372.55     1244.11     34.66 o 
   1  -7   2      127.17      172.36     35.98 o 
   2  -7   2      298.85      256.83     23.85 o 
   3  -7   2      485.61      525.15     33.40 o 
   4  -7   2      455.89      450.77     45.63 o 
   5  -7   2       47.86       35.45     27.74 o 
   6  -7   2      184.79      234.90     36.66 o 
 -10  -6   2        2.11       45.13     24.63 o 
  -9  -6   2      193.32      199.37     25.59 o 
  -8  -6   2      121.99      100.73     18.92 o 
  -7  -6   2      658.95      680.27     33.02 o 
  -6  -6   2      570.22      558.94     41.74 o 
  -5  -6   2      466.02      485.76     24.93 o 
  -4  -6   2     1057.22     1014.99     65.21 o 
  -3  -6   2       96.24       96.55     12.25 o 
  -2  -6   2       18.13       19.92      6.71 o 
  -1  -6   2       27.13       32.10      7.91 o 
   0  -6   2      607.46      626.10     20.92 o 
   1  -6   2       33.66       38.81     10.20 o 
   2  -6   2     3175.73     3010.62     86.80 o 
   3  -6   2      401.94      431.59     28.67 o 
   4  -6   2      694.35      752.30     61.60 o 
   5  -6   2      183.54      210.93     38.81 o 
   6  -6   2       39.48       95.72     29.48 o 
   7  -6   2        2.30      -17.78     30.61 o 
 -10  -5   2        3.20      -10.33     22.09 o 
  -9  -5   2      308.09      399.36     29.40 o 
  -8  -5   2      649.27      645.20     33.16 o 
  -7  -5   2       32.43       51.48     25.11 o 
  -6  -5   2      645.29      646.94     29.01 o 
  -5  -5   2       23.99        5.71     10.74 o 
  -4  -5   2      229.83      228.04     15.93 o 
  -3  -5   2       70.16       64.62     10.76 o 
  -2  -5   2     1739.05     1650.50     38.80 o 
  -1  -5   2      577.83      659.99     20.00 o 
   0  -5   2     4306.73     4182.81     89.28 o 
   1  -5   2     1165.54     1161.64     32.72 o 
   2  -5   2     2115.05     1961.13     74.46 o 
   3  -5   2     1892.43     1731.03     77.00 o 
   4  -5   2        3.63       25.51     17.98 o 
   5  -5   2       16.13       33.59     25.19 o 
   6  -5   2        3.72      -16.53     23.71 o 
   7  -5   2      139.48      168.50     33.22 o 
 -10  -4   2       95.92      156.01     37.50 o 
  -9  -4   2        8.25       24.96     18.05 o 
  -8  -4   2        1.68        6.98     14.48 o 
  -7  -4   2      223.33      195.14     27.36 o 
  -6  -4   2       95.01      102.15     14.11 o 
  -5  -4   2     1037.03     1015.73     56.61 o 
  -4  -4   2     1205.95     1134.55     29.08 o 
  -3  -4   2     2185.26     2168.97     48.16 o 
  -2  -4   2     2489.18     2413.32     52.74 o 
  -1  -4   2    10105.50    10420.16    210.24 o 
   0  -4   2      925.27      862.86     22.95 o 
   1  -4   2     1593.06     1432.42     34.62 o 
   2  -4   2        1.98       11.62      5.99 o 
   3  -4   2       72.20       71.93     14.52 o 
   4  -4   2        1.03        9.47     22.87 o 
   5  -4   2      856.74      849.55     41.17 o 
   6  -4   2       81.99       77.43     24.40 o 
   7  -4   2      189.39      209.69     50.74 o 
   8  -4   2        1.77      -20.60     28.83 o 
  -9  -3   2        5.38       16.77     24.61 o 
  -8  -3   2      161.91      173.61     19.91 o 
  -7  -3   2      442.93      417.96     23.72 o 
  -6  -3   2      235.01      265.86     15.38 o 
  -5  -3   2     1226.86     1184.63     38.73 o 
  -4  -3   2       33.40       26.88      6.42 o 
  -3  -3   2     4652.85     4830.24    119.98 o 
  -2  -3   2        0.27        4.56      3.68 o 
  -1  -3   2       20.03       21.55      4.33 o 
   0  -3   2      391.22      393.80     12.63 o 
   1  -3   2     5320.63     5494.01    113.35 o 
   2  -3   2     4876.24     5102.05    106.40 o 
   3  -3   2     1304.35     1181.44     30.47 o 
   4  -3   2      934.18      921.88     37.65 o 
   5  -3   2      739.62      746.96     36.76 o 
   6  -3   2      297.59      328.03     29.42 o 
   7  -3   2       28.66       40.51     24.69 o 
   8  -3   2        1.26      -28.33     26.90 o 
   9  -3   2        8.06      -19.04     30.31 o 
  -9  -2   2      295.40      284.61     35.22 o 
  -8  -2   2      189.57      141.28     18.86 o 
  -7  -2   2      274.89      272.18     17.02 o 
  -6  -2   2        4.04       -3.39      8.47 o 
  -5  -2   2      442.03      460.81     17.93 o 
  -4  -2   2     4879.93     5410.75    112.98 o 
  -3  -2   2       19.49       25.63      4.96 o 
  -2  -2   2      769.07      794.59     23.16 o 
  -1  -2   2     6618.32     6900.52    139.17 o 
   0  -2   2     5972.86     6085.37    123.35 o 
   1  -2   2     2615.80     2645.23     77.28 o 
   2  -2   2     8129.28     8454.27    208.85 o 
   3  -2   2       86.53       82.05      5.72 o 
   4  -2   2     1642.21     1600.17     51.65 o 
   5  -2   2        0.60        4.83     14.49 o 
   6  -2   2      174.10      167.14     23.90 o 
   7  -2   2       12.11       14.30     21.83 o 
   8  -2   2      183.42      203.49     32.07 o 
   9  -2   2        1.81       11.39     30.93 o 
  -8  -1   2       29.97       10.35     13.23 o 
  -7  -1   2       48.59       60.33     13.89 o 
  -6  -1   2        1.26        1.50      9.10 o 
  -5  -1   2     1213.62     1242.12     40.20 o 
  -4  -1   2     6193.98     6231.78    129.43 o 
  -3  -1   2       70.51       58.15      5.78 o 
  -2  -1   2    16554.04    17174.16    341.08 o 
  -1  -1   2      273.15      317.58     10.70 o 
   0  -1   2    23220.14    23387.88    462.93 o 
   1  -1   2      184.93      194.03     11.30 o 
   2  -1   2     1899.61     2036.07     74.19 o 
   3  -1   2       35.59       36.90      5.65 o 
   4  -1   2      233.63      211.28     11.27 o 
   5  -1   2       88.57       73.70     17.00 o 
   6  -1   2      264.87      284.87     44.44 o 
   7  -1   2     1044.73      975.51     46.00 o 
   8  -1   2       49.72       36.31     24.79 o 
   9  -1   2       99.94      119.27     32.62 o 
  -8   0   2      182.88      192.58     36.77 o 
  -7   0   2      143.90      138.42     14.90 o 
  -6   0   2     1657.22     1645.87     43.22 o 
  -5   0   2      262.85      215.16     16.50 o 
  -4   0   2     8392.91     8119.10    166.92 o 
  -3   0   2     1758.44     1784.47     67.48 o 
  -2   0   2     4277.45     4502.01     92.00 o 
  -1   0   2     2715.10     2964.46     60.59 o 
   0   0   2     5099.93     5477.13    110.03 o 
   1   0   2      738.49      831.84     22.31 o 
   2   0   2     3188.62     3515.67     72.72 o 
   3   0   2     3550.99     3573.56     75.55 o 
   4   0   2     1309.42     1286.39     83.63 o 
   5   0   2     4699.33     4705.05    101.34 o 
   6   0   2      215.92      183.34     45.01 o 
   7   0   2      108.03      118.37     47.27 o 
   8   0   2       32.41       25.52     23.51 o 
   9   0   2       17.44       26.85     33.59 o 
  10   0   2        0.29       10.02     70.84 o 
  -9   1   2        9.33       19.39     33.30 o 
  -8   1   2      356.40      326.27     44.67 o 
  -7   1   2       54.42       75.05     17.03 o 
  -6   1   2     1074.25     1118.87     71.10 o 
  -5   1   2      157.69      183.16     19.56 o 
  -4   1   2     1770.04     1717.05     54.81 o 
  -3   1   2     1615.33     1974.88     44.64 o 
  -2   1   2      429.71      502.85     14.19 o 
  -1   1   2       32.14       47.06      6.63 o 
   0   1   2       71.55       70.56      4.70 o 
   1   1   2     5022.13     5453.28    109.60 o 
   2   1   2      111.70      119.60      5.56 o 
   3   1   2    10653.43    11143.81    223.13 o 
   4   1   2       24.72       31.49      5.66 o 
   5   1   2     1335.59     1275.99     32.38 o 
   6   1   2      195.39      218.64     21.46 o 
   7   1   2       12.28        5.55     20.08 o 
   8   1   2      127.28      117.22     24.62 o 
   9   1   2       84.46       88.42     28.47 o 
  10   1   2      187.58      236.05     73.76 o 
  -9   2   2       86.18      180.75     46.25 o 
  -8   2   2       60.25       98.39     37.58 o 
  -7   2   2       39.50       52.41     28.98 o 
  -6   2   2        2.22        1.96     12.52 o 
  -5   2   2      310.50      282.20     17.58 o 
  -4   2   2       81.66       82.77     12.23 o 
  -3   2   2     1788.76     1747.09     42.19 o 
  -2   2   2       68.01       84.44      9.77 o 
  -1   2   2     8779.71     8974.77    216.87 o 
   0   2   2     2509.17     2617.62     53.81 o 
   1   2   2    17912.31    19347.86    383.02 o 
   2   2   2    11520.63    12211.61    293.99 o 
   3   2   2       92.00       83.91      5.49 o 
   4   2   2      377.83      349.14     12.43 o 
   5   2   2      940.13      904.78     24.80 o 
   6   2   2     1161.08     1119.41     30.80 o 
   7   2   2        2.88        4.33      9.09 o 
   8   2   2     1167.24     1075.97    112.21 o 
  10   2   2      229.70      332.98     77.93 o 
  -8   3   2       31.10       27.98     33.88 o 
  -7   3   2       21.93       62.28     33.72 o 
  -6   3   2      477.45      430.33     47.52 o 
  -5   3   2     1745.28     1694.69     46.03 o 
  -4   3   2     1126.77     1166.91     59.96 o 
  -3   3   2     1179.72     1119.93     33.75 o 
  -2   3   2     1604.65     1625.29     38.38 o 
  -1   3   2      209.80      180.31     13.29 o 
   0   3   2      986.91     1021.21     23.67 o 
   1   3   2      377.46      404.24     11.20 o 
   2   3   2     1413.37     1400.38     37.52 o 
   3   3   2        3.59        5.64      4.50 o 
   4   3   2     7356.99     7299.92    148.54 o 
   5   3   2      122.46      104.56      8.19 o 
   6   3   2     1672.52     1706.18     58.33 o 
   7   3   2      879.19      805.45     26.02 o 
   8   3   2      411.62      443.25     25.63 o 
   9   3   2       76.32      120.78     30.21 o 
  10   3   2        0.82       -3.39     30.87 o 
  -8   4   2      188.21      238.64     49.18 o 
  -7   4   2      105.72      116.20     40.16 o 
  -6   4   2      208.25      232.82     39.93 o 
  -5   4   2        3.83       -1.04     18.61 o 
  -4   4   2      278.16      310.38     23.35 o 
  -3   4   2       68.20       77.29     13.41 o 
  -2   4   2       38.27       59.79      8.30 o 
  -1   4   2      282.91      318.03     12.90 o 
   0   4   2     7691.10     8061.61    163.37 o 
   1   4   2     2010.00     2082.68     45.40 o 
   2   4   2     8361.09     8275.62    166.72 o 
   3   4   2     2333.06     2417.32     73.94 o 
   4   4   2     3578.01     3575.49     75.38 o 
   5   4   2      496.54      465.35     15.84 o 
   6   4   2      212.55      212.81     11.96 o 
   7   4   2        3.99       16.80     12.72 o 
   8   4   2      236.61      224.67     47.62 o 
   9   4   2       26.08        1.73     26.09 o 
  10   4   2       28.98       12.99     31.72 o 
  11   4   2       73.39       39.04     37.85 o 
  -7   5   2        4.09        8.90     32.80 o 
  -6   5   2       24.52       -6.86     31.33 o 
  -5   5   2      118.79      122.09     34.34 o 
  -4   5   2       52.28       66.54     13.70 o 
  -3   5   2        3.90        8.23      9.08 o 
  -2   5   2     2944.81     2918.44     66.35 o 
  -1   5   2     1631.52     1687.25     40.90 o 
   0   5   2     7396.75     7643.68    156.58 o 
   1   5   2     9628.28    10356.49    209.23 o 
   2   5   2      134.03      102.79      9.62 o 
   3   5   2      777.29      776.31     25.43 o 
   4   5   2       68.16       94.58      6.82 o 
   5   5   2      715.86      794.33     29.01 o 
   6   5   2      114.37      119.23     13.66 o 
   7   5   2      859.11      836.88     33.59 o 
   8   5   2       60.64       48.49     22.49 o 
   9   5   2      815.31      792.87     50.62 o 
  10   5   2      289.26      341.15     43.78 o 
  11   5   2       23.50       18.73     39.19 o 
  -7   6   2        0.25       -9.29     36.23 o 
  -6   6   2      238.35      245.19     45.55 o 
  -5   6   2      993.79     1131.70     77.77 o 
  -4   6   2      514.34      649.19     56.65 o 
  -3   6   2     1695.96     1700.18     45.47 o 
  -2   6   2      490.36      493.64     29.63 o 
  -1   6   2     3873.34     3792.27     83.42 o 
   0   6   2      322.71      350.07     15.12 o 
   1   6   2      788.18      773.70     22.67 o 
   2   6   2        7.15        8.12     11.43 o 
   3   6   2      616.48      558.84     19.95 o 
   4   6   2       57.26       37.43     14.41 o 
   5   6   2     1686.42     1547.89     50.89 o 
   6   6   2      535.01      551.53     62.82 o 
   7   6   2      613.49      605.23     28.57 o 
   8   6   2       13.56      -16.29     13.93 o 
   9   6   2      144.80      157.49     22.33 o 
  10   6   2        6.82        9.45     19.22 o 
  11   6   2       50.16       58.66     40.89 o 
  -6   7   2      254.11      348.39     54.03 o 
  -5   7   2      380.57      367.74     49.64 o 
  -4   7   2        9.85       13.72     28.60 o 
  -3   7   2      447.07      419.81     28.15 o 
  -2   7   2      273.63      288.60     18.73 o 
  -1   7   2      241.53      252.55     15.11 o 
   0   7   2      127.73      121.32     11.15 o 
   1   7   2     2636.88     2607.31     64.81 o 
   2   7   2      884.66      887.65     25.81 o 
   3   7   2     1511.25     1369.31     42.88 o 
   4   7   2     1947.17     1819.75     71.41 o 
   5   7   2      468.48      443.67     23.19 o 
   6   7   2      846.89      787.73     32.49 o 
   7   7   2        8.72       13.53     14.03 o 
   8   7   2       29.97      -10.59     26.19 o 
   9   7   2       29.58       31.65     17.54 o 
  10   7   2      182.31      204.19     26.38 o 
  -5   8   2      145.07      186.38     47.94 o 
  -4   8   2       34.37       26.17     30.87 o 
  -3   8   2        5.21      -39.31     26.21 o 
  -2   8   2       60.02      102.76     27.61 o 
  -1   8   2      686.22      656.20     31.15 o 
   0   8   2     1869.58     1851.30     46.86 o 
   1   8   2       75.71       93.76     19.56 o 
   2   8   2     3266.46     3122.29    124.98 o 
   3   8   2        0.70        8.57     11.20 o 
   4   8   2      516.41      494.50     25.20 o 
   5   8   2        1.52       11.31     13.47 o 
   6   8   2      327.20      263.71     20.80 o 
   7   8   2      100.89       89.49     17.83 o 
   8   8   2      309.37      305.48     24.97 o 
   9   8   2      114.69      174.76     24.46 o 
  10   8   2      138.47      132.49     25.66 o 
  -4   9   2      494.99      534.65     59.16 o 
  -3   9   2       32.04        5.55     29.25 o 
  -2   9   2      483.77      497.46     45.96 o 
  -1   9   2      214.14      237.67     25.05 o 
   0   9   2      692.23      682.20     37.26 o 
   1   9   2      805.87      724.98     43.65 o 
   2   9   2       17.30       33.70     13.99 o 
   3   9   2       67.90       81.43     15.37 o 
   4   9   2      805.54      756.00     86.94 o 
   5   9   2      823.05      752.72     33.59 o 
   6   9   2      188.14      203.26     34.55 o 
   7   9   2      488.35      444.76     27.56 o 
   8   9   2      121.49      123.64     21.29 o 
   9   9   2      186.47      238.17     26.56 o 
  10   9   2       10.09      -11.99     21.89 o 
  -4  10   2       84.97      100.28     44.90 o 
  -3  10   2      237.43      212.58     45.21 o 
  -2  10   2        0.63        0.69     29.29 o 
  -1  10   2       50.58       50.99     19.35 o 
   0  10   2       49.73       71.93     22.24 o 
   1  10   2      187.36      162.46     19.39 o 
   2  10   2     1204.11     1108.67     96.60 o 
   3  10   2     1141.17     1015.31     40.36 o 
   4  10   2      137.40      136.45     19.55 o 
   5  10   2      856.90      888.69     38.72 o 
   6  10   2       62.42       23.40     19.89 o 
   7  10   2      319.25      278.87     25.91 o 
   8  10   2        6.07        9.34     18.92 o 
   9  10   2        0.08      -13.23     20.52 o 
  10  10   2       30.76       82.71     33.76 o 
  -3  11   2        1.71       51.37     40.74 o 
  -2  11   2      140.84      131.57     40.89 o 
  -1  11   2      495.71      522.36     51.03 o 
   0  11   2        1.95       23.28     27.63 o 
   1  11   2     1245.54     1312.56     91.24 o 
   2  11   2      436.07      393.09     27.53 o 
   3  11   2     1026.93     1028.58     86.29 o 
   4  11   2      284.87      279.24     25.11 o 
   5  11   2        4.26      -26.11     17.40 o 
   6  11   2       64.92       39.71     36.98 o 
   7  11   2        4.46        7.92     19.42 o 
   8  11   2       10.62      -14.76     20.23 o 
   9  11   2       17.73      -15.41     32.16 o 
   1  12   2       19.07        2.62     29.60 o 
   2  12   2      121.19      120.72     23.64 o 
   3  12   2      182.27      154.74     24.23 o 
   4  12   2       76.04       68.72     22.41 o 
   5  12   2      164.29      193.89     30.02 o 
   6  12   2      281.58      294.17     29.50 o 
   7  12   2        0.25       -4.32     26.01 o 
   8  12   2      351.71      277.83     32.74 o 
   1  13   2      105.67       73.30     35.53 o 
   2  13   2      177.56      168.75     29.54 o 
   3  13   2       86.65       72.14     45.01 o 
   4  13   2      441.21      443.78     57.58 o 
   5  13   2       25.07       -3.51     22.12 o 
   6  13   2      225.73      203.62     29.19 o 
   7  13   2        2.48        7.79     24.14 o 
   4  14   2       58.82       45.89     27.31 o 
  -6 -12   3       14.01      -25.82     34.84 o 
  -5 -12   3        2.17      -36.09     24.06 o 
  -4 -12   3        1.72      -13.10     34.72 o 
  -3 -12   3      198.91      205.76     46.05 o 
  -2 -12   3       47.64      -18.81     40.50 o 
  -1 -12   3      301.29      318.64     53.88 o 
  -7 -11   3       49.32       82.59     27.40 o 
  -6 -11   3       39.16       53.98     25.12 o 
  -5 -11   3      407.08      402.95     32.92 o 
  -4 -11   3      473.30      447.07     33.86 o 
  -3 -11   3      142.82      191.31     41.70 o 
  -2 -11   3      587.02      426.59     50.56 o 
  -1 -11   3       19.60        5.78     37.77 o 
   0 -11   3       25.09      -36.65     38.54 o 
   1 -11   3       30.91        5.24     41.93 o 
  -8 -10   3       33.93       43.91     24.15 o 
  -7 -10   3       47.79       56.54     42.10 o 
  -6 -10   3      366.94      413.36     32.90 o 
  -5 -10   3       17.53        0.86     20.02 o 
  -4 -10   3      623.42      619.44     35.61 o 
  -3 -10   3      116.30      123.46     22.17 o 
  -2 -10   3       53.44       61.74     34.15 o 
  -1 -10   3       21.55       16.84     33.84 o 
   0 -10   3      229.20      211.39     42.35 o 
   1 -10   3      266.42      256.56     46.40 o 
   2 -10   3      160.26      182.84     29.99 o 
   3 -10   3      245.37      285.36     66.08 o 
  -9  -9   3       10.21       29.17     32.72 o 
  -8  -9   3      124.16      183.42     35.73 o 
  -7  -9   3        4.52       14.17     20.89 o 
  -6  -9   3      296.51      298.44     27.37 o 
  -5  -9   3      202.74      205.13     28.35 o 
  -4  -9   3      156.39      151.37     20.68 o 
  -3  -9   3       59.58       55.40     18.55 o 
  -2  -9   3      189.63      219.54     32.22 o 
  -1  -9   3      955.83     1034.59     59.89 o 
   0  -9   3       31.38       25.55     31.14 o 
   1  -9   3      460.93      473.25     52.03 o 
   2  -9   3       72.37       95.43     24.78 o 
   3  -9   3      155.18      142.11     29.55 o 
   4  -9   3       59.02       63.32     32.14 o 
  -9  -8   3       14.37       28.08     22.38 o 
  -8  -8   3        6.50        4.26     20.01 o 
  -7  -8   3        3.20       -0.60     17.31 o 
  -6  -8   3      797.55      690.36     38.73 o 
  -5  -8   3     2248.53     2278.62     70.84 o 
  -4  -8   3       17.23       27.61     20.97 o 
  -3  -8   3     2252.01     2175.19     67.10 o 
  -2  -8   3      426.11      408.97     25.44 o 
  -1  -8   3      495.76      510.50     39.00 o 
   0  -8   3      125.74      106.32     18.32 o 
   1  -8   3       83.66       71.97     19.36 o 
   2  -8   3        5.96      -11.62     18.48 o 
   3  -8   3      212.76      275.94     30.63 o 
   4  -8   3      134.97      132.03     29.74 o 
   5  -8   3      158.40      135.97     33.30 o 
  -9  -7   3       89.67       94.20     23.51 o 
  -8  -7   3       51.01       26.70     18.62 o 
  -7  -7   3      366.56      339.75     25.19 o 
  -6  -7   3       40.39       35.80     17.09 o 
  -5  -7   3     1847.56     1950.84     61.66 o 
  -4  -7   3      183.56      229.77     20.14 o 
  -3  -7   3      807.21      805.98     33.24 o 
  -2  -7   3      331.09      350.49     21.63 o 
  -1  -7   3      476.07      472.14     19.94 o 
   0  -7   3      128.37      129.66     12.68 o 
   1  -7   3      387.09      372.68     25.11 o 
   2  -7   3     1167.40     1242.47     89.80 o 
   3  -7   3        4.15       32.96     19.30 o 
   4  -7   3      707.03      777.17     42.85 o 
   5  -7   3        7.16       27.03     27.48 o 
   6  -7   3      141.23      166.33     40.91 o 
 -10  -6   3       73.82       28.36     34.38 o 
  -9  -6   3      238.60      231.71     27.52 o 
  -8  -6   3      221.41      255.87     36.03 o 
  -7  -6   3      626.13      671.74     33.15 o 
  -6  -6   3      372.54      374.78     23.93 o 
  -5  -6   3      173.60      214.52     18.82 o 
  -4  -6   3       54.15       41.99     12.68 o 
  -3  -6   3        1.31       -4.15     29.73 o 
  -2  -6   3      416.87      438.33     16.90 o 
  -1  -6   3       40.34       61.97     11.51 o 
   0  -6   3     4356.23     4300.51     93.57 o 
   1  -6   3      453.08      456.82     25.75 o 
   2  -6   3     2146.35     2001.49     64.10 o 
   3  -6   3      362.39      355.28     27.81 o 
   4  -6   3      177.83      153.74     24.28 o 
   5  -6   3       47.81       30.00     46.42 o 
   6  -6   3      110.34      138.63     55.55 o 
   7  -6   3       63.12       68.60     54.49 o 
 -10  -5   3       88.79       29.91     31.37 o 
  -9  -5   3       98.55      142.64     24.61 o 
  -8  -5   3      111.46      125.46     20.62 o 
  -7  -5   3        2.48        2.50     13.59 o 
  -6  -5   3      163.16      218.77     33.22 o 
  -5  -5   3      269.95      257.00     18.15 o 
  -4  -5   3     1141.22     1087.82     37.56 o 
  -3  -5   3       69.46       79.33      9.19 o 
  -2  -5   3     4966.70     5095.78    107.29 o 
  -1  -5   3     1928.13     2027.36     60.03 o 
   0  -5   3      775.08      790.99     23.67 o 
   1  -5   3      579.59      570.38     19.56 o 
   2  -5   3       29.75       23.05     12.71 o 
   3  -5   3     1213.80     1134.24     43.60 o 
   4  -5   3       13.76        8.21     17.71 o 
   5  -5   3      450.68      401.30     32.19 o 
   6  -5   3       88.39      115.92     28.40 o 
   7  -5   3      656.57      464.03     41.84 o 
 -10  -4   3       74.32       62.66     34.03 o 
  -9  -4   3       91.34       94.42     32.45 o 
  -8  -4   3       79.65      112.47     19.48 o 
  -7  -4   3      347.10      335.80     23.36 o 
  -6  -4   3      620.14      676.76     29.55 o 
  -5  -4   3     2295.94     2180.18    164.39 o 
  -4  -4   3     2817.79     2590.84     70.01 o 
  -3  -4   3     1927.86     1769.28     41.39 o 
  -2  -4   3      264.96      299.50     12.06 o 
  -1  -4   3       30.07       50.31      6.59 o 
   0  -4   3      673.08      763.39     25.03 o 
   1  -4   3       23.67       23.07      6.62 o 
   2  -4   3       47.70       54.22     12.28 o 
   3  -4   3     2197.73     2097.31     86.75 o 
   4  -4   3       11.72       46.32     19.64 o 
   5  -4   3     1954.09     2029.42     79.01 o 
   6  -4   3       29.92       38.45     31.10 o 
   7  -4   3      172.60      148.94     55.11 o 
   8  -4   3       47.10       26.71     31.58 o 
 -10  -3   3       16.37       -8.67     32.06 o 
  -9  -3   3      112.08      137.66     31.79 o 
  -8  -3   3       64.99       52.32     18.30 o 
  -7  -3   3      315.04      339.83     34.67 o 
  -6  -3   3      608.15      624.05     27.45 o 
  -5  -3   3      722.67      724.43     23.13 o 
  -4  -3   3       34.81       32.72      7.04 o 
  -3  -3   3       68.65       83.30      7.27 o 
  -2  -3   3      219.99      229.15     15.01 o 
  -1  -3   3     6212.56     6393.47    131.04 o 
   0  -3   3    13268.97    14365.81    287.98 o 
   1  -3   3     2444.37     2239.57     52.08 o 
   2  -3   3     3070.99     3013.06     82.05 o 
   3  -3   3     1276.76     1239.84     48.64 o 
   4  -3   3      551.78      566.56     29.17 o 
   5  -3   3        0.59        4.54     16.68 o 
   6  -3   3      151.47      157.16     25.31 o 
   7  -3   3       15.15      -16.36     26.78 o 
   8  -3   3      143.24      157.94     33.59 o 
  -9  -2   3       81.67      116.74     32.41 o 
  -8  -2   3       28.04        8.17     21.39 o 
  -7  -2   3      178.21      183.49     18.45 o 
  -6  -2   3      214.85      218.46     14.83 o 
  -5  -2   3      160.12      156.36     11.68 o 
  -4  -2   3       19.10       29.98      6.83 o 
  -3  -2   3     5574.90     5720.39    118.07 o 
  -2  -2   3     6937.75     7143.17    145.02 o 
  -1  -2   3     2252.78     2237.92     48.42 o 
   0  -2   3     2140.66     2278.85     84.10 o 
   1  -2   3      913.32      866.44     21.57 o 
   2  -2   3      160.32      124.95     11.54 o 
   3  -2   3       36.08       40.26     10.92 o 
   4  -2   3      733.32      714.83     43.82 o 
   5  -2   3       30.31       62.90     16.88 o 
   6  -2   3     1718.45     1565.13     56.88 o 
   7  -2   3      130.63      139.45     26.80 o 
   8  -2   3      276.02      327.99     42.84 o 
   9  -2   3       93.80      136.16     34.68 o 
  -9  -1   3        6.37       -6.55     27.75 o 
  -8  -1   3      172.03      203.22     32.22 o 
  -7  -1   3      614.48      641.35     49.66 o 
  -6  -1   3     4396.32     3987.38    179.28 o 
  -5  -1   3       13.17        9.66      8.13 o 
  -4  -1   3    10433.46    10655.15    216.63 o 
  -3  -1   3       52.28       54.70      6.11 o 
  -2  -1   3     1649.15     1508.07     34.03 o 
  -1  -1   3        0.61        7.80      4.05 o 
   0  -1   3      912.41      919.84     21.99 o 
   1  -1   3      141.78      158.22      6.97 o 
   2  -1   3       73.94       73.38      9.03 o 
   3  -1   3     1000.83      993.15     44.74 o 
   4  -1   3     2904.96     2853.15     97.35 o 
   5  -1   3     2042.79     2011.15    109.34 o 
   6  -1   3      941.95      935.07     42.16 o 
   7  -1   3      521.92      564.46     57.89 o 
   8  -1   3       53.97       38.77     26.94 o 
   9  -1   3        8.26       -3.81     28.98 o 
  -8   0   3      162.29      216.73     26.77 o 
  -7   0   3      872.09      754.13     69.47 o 
  -6   0   3     3222.47     3219.61     74.98 o 
  -5   0   3        2.59       -2.13      7.82 o 
  -4   0   3     1427.46     1347.99     33.90 o 
  -3   0   3     3402.95     3815.37     80.41 o 
  -2   0   3     1289.52     1326.05     30.03 o 
  -1   0   3     2082.04     2130.96     44.91 o 
   0   0   3     1475.75     1550.90     33.55 o 
   1   0   3     8200.16     8553.82    171.34 o 
   2   0   3     4971.49     5034.58    102.84 o 
   3   0   3     7648.54     7812.96    158.80 o 
   4   0   3      295.60      312.45     31.38 o 
   5   0   3      715.30      686.56     44.67 o 
   6   0   3       68.64       33.93     16.52 o 
   7   0   3       53.18       10.66     20.17 o 
   8   0   3      146.21      122.17     26.37 o 
   9   0   3      120.66      173.15     36.50 o 
  10   0   3       75.92       85.94     36.84 o 
  -9   1   3       32.88       68.75     36.57 o 
  -8   1   3      308.28      352.13     47.33 o 
  -7   1   3       60.22       70.75     20.35 o 
  -6   1   3      101.95      108.44     20.89 o 
  -5   1   3      481.19      466.15     35.75 o 
  -4   1   3       15.21       37.20      7.78 o 
  -3   1   3      684.05      655.07     19.41 o 
  -2   1   3      703.95      699.61     35.09 o 
  -1   1   3     5596.09     5565.13    145.43 o 
   0   1   3       45.51       52.43      4.02 o 
   1   1   3     9149.11     9828.08    196.06 o 
   2   1   3       19.38       26.15      3.73 o 
   3   1   3       96.97      108.32      6.32 o 
   4   1   3      381.67      398.41     13.74 o 
   5   1   3     1109.71     1104.59     28.94 o 
   6   1   3     1887.50     1509.39     73.07 o 
   7   1   3     1899.47     1767.92     63.72 o 
   8   1   3      554.56      545.99     41.82 o 
   9   1   3      193.24      177.22     31.91 o 
  10   1   3      146.53      177.86     74.73 o 
  -9   2   3        3.10       -3.20     33.34 o 
  -8   2   3        1.87      -10.21     31.83 o 
  -7   2   3      210.05      295.13     46.32 o 
  -6   2   3      326.70      333.32     54.11 o 
  -5   2   3     1733.63     1716.85     46.41 o 
  -4   2   3      135.71      143.13     13.16 o 
  -3   2   3     3729.93     3843.68     82.77 o 
  -2   2   3      414.66      414.64     23.18 o 
  -1   2   3     4766.43     4979.49    131.34 o 
   0   2   3       80.88       83.95      4.10 o 
   1   2   3      454.35      487.67     12.74 o 
   2   2   3     3986.48     4193.02     97.64 o 
   3   2   3      467.95      531.05     14.97 o 
   4   2   3     2551.42     2395.08     52.54 o 
   5   2   3     1420.55     1512.31     36.66 o 
   6   2   3     2952.09     2918.56    115.11 o 
   7   2   3       10.94       23.60     14.20 o 
   8   2   3     1189.12     1151.34     53.72 o 
   9   2   3       21.49       -2.24     64.51 o 
  10   2   3       19.18       54.34     74.96 o 
  -8   3   3       16.17       34.22     34.99 o 
  -7   3   3      357.74      399.00     52.91 o 
  -6   3   3      192.38      227.41     23.50 o 
  -5   3   3      533.93      522.48     30.49 o 
  -4   3   3      395.44      446.72     29.44 o 
  -3   3   3      260.78      285.73     20.48 o 
  -2   3   3      167.82      161.22      9.78 o 
  -1   3   3        2.61        6.20      6.39 o 
   0   3   3     3832.04     3885.16     79.75 o 
   1   3   3     4145.81     4468.06     91.25 o 
   2   3   3    27891.30    28416.61    563.10 o 
   3   3   3      302.69      357.16     11.68 o 
   4   3   3     4619.12     4518.92    106.01 o 
   5   3   3       61.25       67.98      7.63 o 
   6   3   3     1139.27     1087.53     29.65 o 
   7   3   3      239.22      228.82     14.32 o 
   8   3   3        8.05       -4.09     23.47 o 
   9   3   3      155.37      206.99     34.84 o 
  -8   4   3      103.96       95.31     39.77 o 
  -7   4   3       50.07       53.65     37.00 o 
  -6   4   3      171.46      171.46     40.00 o 
  -5   4   3       18.13       21.76     14.94 o 
  -4   4   3      121.41      127.24     14.40 o 
  -3   4   3       41.81       42.22      9.81 o 
  -2   4   3     6809.77     6945.53    143.63 o 
  -1   4   3     4601.60     5105.73    106.28 o 
   0   4   3     1452.11     1303.04     30.37 o 
   1   4   3     4255.01     4231.23     87.52 o 
   2   4   3      915.60      986.87     23.78 o 
   3   4   3      187.47      214.57     18.96 o 
   4   4   3      140.85      166.24      9.16 o 
   5   4   3       98.73       75.80      7.64 o 
   6   4   3       85.90       98.14      9.71 o 
   7   4   3     1814.77     1854.42     56.29 o 
   8   4   3       45.73       52.75     14.90 o 
   9   4   3      647.11      619.56     48.37 o 
  10   4   3        4.75       23.55     32.60 o 
  11   4   3       95.27       98.74     41.97 o 
  -7   5   3        1.53       42.78     38.73 o 
  -6   5   3      361.46      336.64     49.64 o 
  -5   5   3       52.51      113.69     35.38 o 
  -4   5   3     1896.67     1835.26     63.62 o 
  -3   5   3      846.61      843.92     28.11 o 
  -2   5   3     3157.85     3173.96     71.95 o 
  -1   5   3     3429.41     3471.37     75.36 o 
   0   5   3     1706.19     1659.96     38.73 o 
   1   5   3       33.91       66.76      6.77 o 
   2   5   3      109.51      135.35     11.18 o 
   3   5   3      997.19      972.41     28.90 o 
   4   5   3       71.97       58.44      9.56 o 
   5   5   3     2455.03     2231.46     50.36 o 
   6   5   3       59.19       40.14     11.18 o 
   7   5   3     2173.44     2058.00     61.31 o 
   8   5   3      624.06      631.96     30.53 o 
   9   5   3      322.62      416.92     41.78 o 
  10   5   3        4.88      -20.93     31.41 o 
  11   5   3       65.39       96.66     40.77 o 
  -7   6   3      190.32      207.26     47.13 o 
  -6   6   3      100.41      130.22     41.12 o 
  -5   6   3      616.25      621.83     59.54 o 
  -4   6   3      190.68      176.76     21.00 o 
  -3   6   3     1390.51     1387.07     51.32 o 
  -2   6   3       22.94       28.93     10.75 o 
  -1   6   3       53.11       48.67      9.36 o 
   0   6   3       20.00       21.47      7.91 o 
   1   6   3      879.06      790.48     22.98 o 
   2   6   3        9.40        5.86      6.01 o 
   3   6   3     5603.78     5839.54    121.16 o 
   4   6   3      826.26      821.24     22.65 o 
   5   6   3     2676.95     2465.99     68.30 o 
   6   6   3     1024.98      973.80     79.72 o 
   7   6   3      103.45      103.31     16.01 o 
   8   6   3        2.27       24.57     33.59 o 
   9   6   3        2.36       21.01     16.86 o 
  10   6   3      482.65      523.17     49.29 o 
  11   6   3       20.48       31.72     41.04 o 
  -6   7   3        0.60        9.90     37.88 o 
  -5   7   3      190.18      214.51     43.36 o 
  -4   7   3      327.45      358.26     47.25 o 
  -3   7   3      760.34      841.45     59.41 o 
  -2   7   3      160.79      170.58     16.47 o 
  -1   7   3     1006.77      946.79     40.51 o 
   0   7   3     1235.58     1227.34     33.89 o 
   1   7   3      606.07      564.53     23.85 o 
   2   7   3     2508.91     2369.86     54.51 o 
   3   7   3      435.07      396.48     31.43 o 
   4   7   3      691.87      658.46     27.24 o 
   5   7   3       12.83       18.86     10.84 o 
   6   7   3      181.10      199.36     18.10 o 
   7   7   3       43.45       49.71     15.15 o 
   8   7   3      621.03      607.60     60.41 o 
   9   7   3       11.03        6.99     17.92 o 
  10   7   3      527.21      531.16     34.73 o 
  -5   8   3        8.26       57.42     38.77 o 
  -4   8   3        4.40       10.98     32.33 o 
  -3   8   3      339.98      263.96     41.82 o 
  -2   8   3     1193.34     1296.85     55.30 o 
  -1   8   3       47.59       66.37     17.91 o 
   0   8   3     1101.47     1112.31     33.03 o 
   1   8   3      274.09      279.71     15.69 o 
   2   8   3       46.82       59.69     10.30 o 
   3   8   3        0.26        5.82     11.06 o 
   4   8   3     1001.70     1032.15     37.66 o 
   5   8   3      243.55      248.96     30.85 o 
   6   8   3     1643.67     1581.21     51.65 o 
   7   8   3      916.59      890.61     37.14 o 
   8   8   3      673.49      647.50     45.65 o 
   9   8   3      194.85      209.01     24.89 o 
  10   8   3      246.68      198.45     40.62 o 
  -4   9   3      270.22      317.18     52.03 o 
  -3   9   3      130.05      101.97     35.73 o 
  -2   9   3      233.50      234.82     37.88 o 
  -1   9   3       46.54       47.99     22.70 o 
   0   9   3       24.77       25.56     11.72 o 
   1   9   3        3.67       -6.14      9.91 o 
   2   9   3      443.34      516.58     35.26 o 
   3   9   3      880.53      815.95     33.41 o 
   4   9   3     1119.54     1168.72     42.26 o 
   5   9   3     1430.37     1330.60     46.70 o 
   6   9   3      253.94      230.21     20.44 o 
   7   9   3      340.10      331.97     26.17 o 
   8   9   3        0.52      -14.69     16.56 o 
   9   9   3       11.96       -9.79     18.19 o 
  10   9   3       50.15       40.22     22.46 o 
  -4  10   3       17.89      -30.79     37.92 o 
  -3  10   3       22.45       50.60     35.80 o 
  -2  10   3      352.73      381.27     49.21 o 
  -1  10   3      211.60      191.81     36.38 o 
   0  10   3      576.52      544.47     24.95 o 
   1  10   3     2122.92     2102.52    196.20 o 
   2  10   3        5.40       38.44     15.81 o 
   3  10   3      713.30      731.26     33.86 o 
   4  10   3        0.70       -1.81     14.49 o 
   5  10   3       81.81       97.20     18.91 o 
   6  10   3       24.07       22.00     16.57 o 
   7  10   3       65.84       80.32     32.26 o 
   8  10   3       36.77       38.56     25.67 o 
   9  10   3      125.46      145.24     25.51 o 
  10  10   3      110.50      103.82     36.11 o 
  -3  11   3      285.93      330.90     54.84 o 
  -2  11   3       13.22       75.92     37.07 o 
  -1  11   3      480.05      557.59     54.07 o 
   0  11   3        4.78        7.55     22.78 o 
   1  11   3      348.50      377.78     32.43 o 
   2  11   3        3.64      -12.86     16.23 o 
   3  11   3       40.63       27.61     17.35 o 
   4  11   3       11.35       -3.85     16.90 o 
   5  11   3      157.00      128.49     21.66 o 
   6  11   3      404.61      389.17     49.37 o 
   7  11   3       66.65       40.96     20.75 o 
   8  11   3      670.05      584.67     52.32 o 
   9  11   3       13.23        4.01     21.13 o 
   1  12   3      319.27      328.24     41.78 o 
   2  12   3       91.44       63.52     36.46 o 
   3  12   3       52.65       51.99     20.50 o 
   4  12   3      588.48      594.60     34.37 o 
   5  12   3       39.11       29.55     30.50 o 
   6  12   3      971.06      950.11     59.43 o 
   7  12   3      142.18      154.76     26.46 o 
   8  12   3       18.02       -1.96     21.32 o 
   2  13   3      501.55      488.00     34.52 o 
   3  13   3       12.64      -25.53     20.43 o 
   4  13   3      173.52      187.89     27.06 o 
   5  13   3       74.53       69.42     24.43 o 
   6  13   3       16.55      -12.16     21.79 o 
   7  13   3       23.90       17.85     23.89 o 
   3  14   3       59.34       54.92     23.44 o 
   4  14   3       21.08      -13.24     21.45 o 
   5  14   3        9.99        6.39     23.91 o 
  -6 -11   4      317.49      312.02     32.46 o 
  -5 -11   4        8.95       62.13     25.96 o 
  -4 -11   4      231.56      215.59     79.16 o 
  -3 -11   4       10.76      -11.64     34.80 o 
  -2 -11   4        1.85      -13.30     37.04 o 
  -1 -11   4        1.70      -54.07     36.69 o 
   0 -11   4       28.16       40.62     42.51 o 
  -7 -10   4       51.88       79.13     25.03 o 
  -6 -10   4      151.29      132.65     25.19 o 
  -5 -10   4       62.71       71.09     37.56 o 
  -4 -10   4       51.90       62.82     23.72 o 
  -3 -10   4       13.13        5.49     20.75 o 
  -2 -10   4      224.99      284.23     42.16 o 
  -1 -10   4      184.17      170.46     41.62 o 
   0 -10   4      209.64      191.58     43.86 o 
   1 -10   4      589.41      661.83     58.58 o 
   2 -10   4       35.44       12.60     25.66 o 
  -8  -9   4        7.09        4.36     21.11 o 
  -7  -9   4      168.35      131.00     27.05 o 
  -6  -9   4        0.65        2.73     20.45 o 
  -5  -9   4      472.89      480.66     55.44 o 
  -4  -9   4       11.29       31.77     20.18 o 
  -3  -9   4      682.20      708.56     61.08 o 
  -2  -9   4        0.64       22.79     36.48 o 
  -1  -9   4      431.53      461.12     46.36 o 
   0  -9   4       17.04        0.85     33.57 o 
   1  -9   4       95.28      120.82     23.37 o 
   2  -9   4      191.95      177.12     29.18 o 
   3  -9   4      131.69      175.56     31.92 o 
   4  -9   4        0.08      -13.03     30.37 o 
  -9  -8   4        1.60       39.54     31.99 o 
  -8  -8   4       36.70       38.52     21.68 o 
  -7  -8   4      682.73      668.99     36.78 o 
  -6  -8   4       52.47       19.76     24.53 o 
  -5  -8   4      857.46      865.86     38.90 o 
  -4  -8   4       88.18      138.44     20.67 o 
  -3  -8   4      266.59      299.63     24.01 o 
  -2  -8   4       84.90       87.38     18.58 o 
  -1  -8   4      142.52      111.57     28.83 o 
   0  -8   4      127.42      107.27     19.29 o 
   1  -8   4      475.10      435.80     29.85 o 
   2  -8   4      218.58      241.79     27.63 o 
   3  -8   4      243.95      270.76     73.15 o 
   4  -8   4      326.52      302.35     35.97 o 
   5  -8   4        9.15       28.25     33.54 o 
  -9  -7   4      240.62      303.50     30.95 o 
  -8  -7   4       12.92       30.39     20.19 o 
  -7  -7   4      430.14      472.30     57.38 o 
  -6  -7   4       97.06      118.08     21.68 o 
  -5  -7   4       30.94       14.93     15.61 o 
  -4  -7   4      441.87      453.28     59.89 o 
  -3  -7   4      547.99      522.08     28.12 o 
  -2  -7   4      441.60      448.49     25.98 o 
  -1  -7   4      436.75      442.67     20.37 o 
   0  -7   4     1866.50     1843.66     65.27 o 
   1  -7   4       75.87       83.21     18.11 o 
   2  -7   4     1512.13     1455.62     54.51 o 
   3  -7   4        0.93       14.90     19.28 o 
   4  -7   4      135.82      105.68     27.83 o 
   5  -7   4       10.14       53.24     29.75 o 
   6  -7   4        2.03      -13.37     51.14 o 
  -9  -6   4       68.43      102.94     38.35 o 
  -8  -6   4       14.67       20.56     18.92 o 
  -7  -6   4        1.07       16.63     16.38 o 
  -6  -6   4       82.08       88.85     17.50 o 
  -5  -6   4      400.03      365.92     25.01 o 
  -4  -6   4      657.04      618.18     29.28 o 
  -3  -6   4        2.62       17.49     12.62 o 
  -2  -6   4     2732.74     2769.71     63.86 o 
  -1  -6   4      268.57      274.48     14.98 o 
   0  -6   4     1477.62     1395.96     37.34 o 
   1  -6   4      391.53      396.58     28.77 o 
   2  -6   4        4.82        9.87     20.54 o 
   3  -6   4        5.68        4.34     18.51 o 
   4  -6   4      232.81      280.25     29.85 o 
   5  -6   4      452.66      374.69     35.56 o 
   6  -6   4       36.98       44.27     30.43 o 
  -9  -5   4       19.46      -16.46     28.56 o 
  -8  -5   4       48.99       32.83     28.77 o 
  -7  -5   4        4.56       16.23     15.58 o 
  -6  -5   4      619.57      636.81     30.78 o 
  -5  -5   4      124.68       93.97     14.94 o 
  -4  -5   4     1301.60     1217.28     41.07 o 
  -3  -5   4      883.94      846.66     32.20 o 
  -2  -5   4     1267.16     1239.09     48.32 o 
  -1  -5   4     1341.30     1423.98     56.68 o 
   0  -5   4        0.89       47.29     29.58 o 
   1  -5   4      269.48      317.63     60.55 o 
   2  -5   4       75.73      105.58     16.96 o 
   3  -5   4      804.85      832.28     81.76 o 
   4  -5   4      471.78      418.74     31.05 o 
   5  -5   4     1291.88     1305.58     56.25 o 
   6  -5   4      277.70      251.16     34.31 o 
   7  -5   4      151.68      168.75     33.64 o 
  -9  -4   4       44.45       17.92     28.83 o 
  -8  -4   4      162.81      251.55     37.81 o 
  -7  -4   4      262.31      306.41     24.53 o 
  -6  -4   4      288.83      291.61     21.01 o 
  -5  -4   4      333.77      285.21     19.21 o 
  -4  -4   4       48.69       47.37      8.22 o 
  -3  -4   4        0.08        6.83      6.81 o 
  -2  -4   4      103.95      105.42     11.79 o 
  -1  -4   4     1305.41     1324.85     34.55 o 
   0  -4   4       71.00       73.37      8.23 o 
   1  -4   4     5710.10     5877.75    123.10 o 
   2  -4   4      162.02      187.71     17.45 o 
   3  -4   4     1157.72     1100.20    106.39 o 
   4  -4   4      283.00      265.07     24.35 o 
   5  -4   4       26.44       38.14     20.49 o 
   6  -4   4       22.39       57.46     25.39 o 
   7  -4   4        3.82       12.51     28.32 o 
   8  -4   4       11.31      -39.34     30.95 o 
  -9  -3   4       76.23       48.94     29.79 o 
  -8  -3   4       61.30       69.45     27.94 o 
  -7  -3   4      139.86      193.25     20.08 o 
  -6  -3   4        5.47       18.84     12.10 o 
  -5  -3   4      131.81      128.65     11.70 o 
  -4  -3   4     1541.50     1612.49     46.37 o 
  -3  -3   4     3745.53     3639.76     78.39 o 
  -2  -3   4     4628.62     4627.91     97.14 o 
  -1  -3   4     1485.53     1386.77     33.62 o 
   0  -3   4     1761.26     1644.31     38.80 o 
   1  -3   4     1069.72     1000.94     26.15 o 
   2  -3   4     1550.43     1532.27     47.97 o 
   3  -3   4       99.89      122.49     15.67 o 
   4  -3   4      168.71      188.45     20.26 o 
   5  -3   4      177.68      195.96     49.14 o 
   6  -3   4      742.24      730.88     49.97 o 
   7  -3   4       24.55       36.12     26.91 o 
   8  -3   4      230.30      256.09     37.09 o 
  -9  -2   4        5.13      -19.66     29.10 o 
  -8  -2   4      178.41      137.93     29.98 o 
  -7  -2   4       30.60       36.19     22.89 o 
  -6  -2   4      294.08      259.67     27.32 o 
  -5  -2   4      722.88      739.15     24.05 o 
  -4  -2   4      833.91      766.74     23.18 o 
  -3  -2   4       70.47       59.25      7.26 o 
  -2  -2   4     1637.82     1541.49     36.14 o 
  -1  -2   4      738.24      746.50     20.26 o 
   0  -2   4     1451.84     1485.13     34.72 o 
   1  -2   4     1001.14     1115.26     27.59 o 
   2  -2   4     2884.16     2968.84    103.71 o 
   3  -2   4        2.35       10.69     10.33 o 
   4  -2   4     3175.47     3012.69    114.42 o 
   5  -2   4      738.61      672.09     46.09 o 
   6  -2   4      166.51      165.51     24.58 o 
   7  -2   4      346.68      405.01     35.55 o 
   8  -2   4      191.37      208.75     34.52 o 
   9  -2   4        4.45      -29.06     28.59 o 
  -9  -1   4      157.95      151.88     34.80 o 
  -8  -1   4      845.84      894.07     62.90 o 
  -7  -1   4       99.23      160.15     22.37 o 
  -6  -1   4     2391.42     2320.71     57.01 o 
  -5  -1   4      248.54      263.11     14.57 o 
  -4  -1   4      873.18      820.33     23.87 o 
  -3  -1   4      180.53      212.64     14.86 o 
  -2  -1   4      271.49      291.65     11.33 o 
  -1  -1   4      265.01      287.49     12.39 o 
   0  -1   4     2470.48     2346.76     50.84 o 
   1  -1   4      708.40      661.56     29.22 o 
   2  -1   4     6759.02     7069.00    144.16 o 
   3  -1   4     2557.11     2397.97     67.30 o 
   4  -1   4      459.75      531.04     50.06 o 
   5  -1   4      697.30      727.64     35.00 o 
   6  -1   4      313.22      313.61     27.67 o 
   7  -1   4      191.59      197.67     45.53 o 
   8  -1   4       27.61       35.77     26.42 o 
   9  -1   4      329.83      313.65     40.39 o 
  -8   0   4      389.00      424.84     32.62 o 
  -7   0   4       18.22       19.79     18.25 o 
  -6   0   4        5.96       43.27     16.64 o 
  -5   0   4       42.50       43.57     12.89 o 
  -4   0   4      499.62      443.72     20.11 o 
  -3   0   4     3424.61     3455.85     73.94 o 
  -2   0   4       96.00       72.64      8.50 o 
  -1   0   4     4201.47     4500.42    112.02 o 
   0   0   4     2917.28     2922.27     61.46 o 
   1   0   4    10274.21    10618.76    212.92 o 
   2   0   4      493.68      514.01     15.18 o 
   3   0   4     4081.79     4451.05     93.03 o 
   4   0   4        7.57        8.69      6.05 o 
   5   0   4      134.96      137.09     49.58 o 
   6   0   4      182.99      123.29     30.43 o 
   7   0   4      175.43      222.40     49.16 o 
   8   0   4       58.37       75.85     27.00 o 
   9   0   4      549.24      547.75     44.24 o 
  10   0   4      286.21      319.90     43.03 o 
  -8   1   4        0.15       -6.99     19.30 o 
  -7   1   4       54.20       62.44     37.77 o 
  -6   1   4       49.78       57.25     24.49 o 
  -5   1   4       15.62       50.55     15.16 o 
  -4   1   4      175.67      178.39     13.53 o 
  -3   1   4     1577.89     1380.24     33.43 o 
  -2   1   4        6.39        5.61      3.97 o 
  -1   1   4     6187.80     6360.67    128.61 o 
   0   1   4      102.33      117.41      6.26 o 
   1   1   4      163.62      159.39      7.65 o 
   2   1   4      802.33      767.88     21.76 o 
   3   1   4     6064.12     6473.78    162.04 o 
   4   1   4     1264.19     1184.27     31.26 o 
   5   1   4     1383.07     1359.53     44.59 o 
   6   1   4     1323.20     1161.76     45.22 o 
   7   1   4       90.95       81.23     61.91 o 
   8   1   4      500.37      456.60     36.24 o 
   9   1   4       70.85       91.65     30.02 o 
  10   1   4       23.84       43.63     73.26 o 
  -8   2   4        5.80       14.64     35.88 o 
  -7   2   4      508.90      494.22     33.93 o 
  -6   2   4      571.43      537.52     75.11 o 
  -5   2   4      543.42      528.86     50.56 o 
  -4   2   4      429.37      407.37     51.07 o 
  -3   2   4     1386.87     1386.07     35.49 o 
  -2   2   4      657.10      648.91     18.83 o 
  -1   2   4      322.21      314.25     15.45 o 
   0   2   4      316.59      277.40     13.17 o 
   1   2   4     1225.40     1321.46     29.62 o 
   2   2   4     4980.53     5061.15    103.65 o 
   3   2   4     2612.81     2928.19     74.30 o 
   4   2   4     8048.81     8361.40    170.27 o 
   5   2   4       51.42       64.34     13.12 o 
   6   2   4     1418.82     1420.89     41.17 o 
   7   2   4       32.46       14.35     13.60 o 
   8   2   4       23.23        0.53     49.43 o 
   9   2   4       30.58       36.19     25.20 o 
  10   2   4       60.34      136.93     79.51 o 
  -8   3   4       13.86       27.79     36.30 o 
  -7   3   4       26.97       46.32     34.72 o 
  -6   3   4        4.19        7.00     17.03 o 
  -5   3   4        3.55        7.95     15.10 o 
  -4   3   4      135.12      153.43     18.12 o 
  -3   3   4       23.95       22.65      8.80 o 
  -2   3   4     2527.88     2471.23     54.34 o 
  -1   3   4      198.58      202.99     26.30 o 
   0   3   4    16261.96    16952.56    337.51 o 
   1   3   4      173.06      180.81      7.88 o 
   2   3   4      802.65      769.82     19.59 o 
   3   3   4       62.35       62.42      6.16 o 
   4   3   4     2196.00     2266.92     50.53 o 
   5   3   4        6.50        9.63      6.26 o 
   6   3   4      223.49      231.33     24.27 o 
   7   3   4       48.36       31.52     20.04 o 
   8   3   4        2.46        3.01     22.47 o 
   9   3   4      209.51      253.40     38.12 o 
  10   3   4       16.82      146.45     78.85 o 
  -8   4   4        0.40      -23.20     34.30 o 
  -7   4   4        7.10      -12.76     33.37 o 
  -6   4   4       30.82       59.39     35.42 o 
  -5   4   4       32.07       21.79     16.35 o 
  -4   4   4     1085.99     1109.40     54.49 o 
  -3   4   4     1453.54     1579.93     53.78 o 
  -2   4   4     2746.09     2617.12     58.50 o 
  -1   4   4     1017.37      951.35     24.49 o 
   0   4   4     1390.85     1439.49     32.91 o 
   1   4   4     1576.78     1773.26     39.48 o 
   2   4   4      170.06      188.06      8.72 o 
   3   4   4      155.74      188.29      9.51 o 
   4   4   4     3978.61     4203.26     88.73 o 
   5   4   4     4771.54     4746.25    100.30 o 
   6   4   4       69.83       76.89      9.62 o 
   7   4   4     1650.94     1689.68     43.07 o 
   8   4   4        3.46        5.05     22.43 o 
   9   4   4      254.34      289.93     38.58 o 
  10   4   4       61.21       20.89     33.14 o 
  -7   5   4        2.80      -46.88     31.26 o 
  -6   5   4      352.47      415.30     56.00 o 
  -5   5   4      390.46      432.53     54.38 o 
  -4   5   4      755.63      761.23     37.35 o 
  -3   5   4      818.30      793.24     35.75 o 
  -2   5   4        1.58        3.11      8.58 o 
  -1   5   4      103.73       92.37     11.78 o 
   0   5   4     1373.20     1420.95     34.05 o 
   1   5   4     1261.41     1292.91     31.24 o 
   2   5   4      136.72      120.77      8.58 o 
   3   5   4     2699.88     2701.00     59.04 o 
   4   5   4      880.47      828.47     22.79 o 
   5   5   4     2459.08     2282.00     52.06 o 
   6   5   4      526.13      522.03     18.92 o 
   7   5   4      210.01      204.28     25.26 o 
   8   5   4       34.80       27.11     33.12 o 
   9   5   4        1.10       -0.12     24.59 o 
  10   5   4       29.85      -17.77     33.26 o 
  -6   6   4        7.57       16.92     35.69 o 
  -5   6   4       85.27       75.31     39.50 o 
  -4   6   4       86.08       66.80     23.24 o 
  -3   6   4      116.54      113.42     18.95 o 
  -2   6   4        9.17       -1.84     12.16 o 
  -1   6   4      799.05      793.64     24.85 o 
   0   6   4       10.30       27.41      7.65 o 
   1   6   4     9333.13     9518.24    194.10 o 
   2   6   4      449.92      461.14     16.37 o 
   3   6   4     2493.50     2502.92     55.82 o 
   4   6   4     1560.77     1622.78     38.81 o 
   5   6   4       98.90       98.61     12.78 o 
   6   6   4       79.31       76.03     13.72 o 
   7   6   4      109.21      108.96     25.47 o 
   8   6   4      679.03      613.62     31.06 o 
   9   6   4       67.57       73.25     18.77 o 
  10   6   4       62.48      110.92     34.45 o 
  -6   7   4       48.29       38.31     36.46 o 
  -5   7   4       56.02       34.26     38.08 o 
  -4   7   4      191.59      294.90     48.37 o 
  -3   7   4       33.82       24.28     17.01 o 
  -2   7   4      712.29      795.04     46.92 o 
  -1   7   4      677.35      639.17     33.36 o 
   0   7   4     1712.01     1705.58     55.05 o 
   1   7   4       66.40       64.36     11.48 o 
   2   7   4     1618.49     1540.19     58.55 o 
   3   7   4      482.08      472.12     17.50 o 
   4   7   4      691.78      699.97     28.30 o 
   5   7   4       14.56        4.19     11.08 o 
   6   7   4     1733.81     1702.00     53.63 o 
   7   7   4        4.84       27.19     24.30 o 
   8   7   4     1629.41     1613.44     54.53 o 
   9   7   4      382.14      349.68     27.81 o 
  10   7   4       35.06       54.96     34.53 o 
  -5   8   4       71.23       31.14     36.54 o 
  -4   8   4      427.68      455.50     56.73 o 
  -3   8   4       20.52       27.37     19.19 o 
  -2   8   4      192.84      204.28     22.59 o 
  -1   8   4       79.11       74.66     17.79 o 
   0   8   4        0.66       -3.36     10.32 o 
   1   8   4       99.45       97.91     11.99 o 
   2   8   4     1755.11     1774.30     44.41 o 
   3   8   4      547.10      575.81     34.05 o 
   4   8   4     2045.49     2057.11     81.07 o 
   5   8   4     1255.91     1250.40     83.82 o 
   6   8   4      375.32      397.60     24.48 o 
   7   8   4       50.95       71.57     23.43 o 
   8   8   4      289.00      296.77     23.90 o 
   9   8   4       66.42       26.37     19.21 o 
  10   8   4       18.10       14.83     20.93 o 
  -4   9   4        3.52       61.82     38.31 o 
  -3   9   4       16.00       45.63     35.07 o 
  -2   9   4       13.34      -13.09     16.92 o 
  -1   9   4       25.72       23.97     17.48 o 
   0   9   4     1167.47     1134.55     51.85 o 
   1   9   4     1313.11     1211.05     35.96 o 
   2   9   4     1334.07     1266.83     36.04 o 
   3   9   4     1485.23     1303.28     58.00 o 
   4   9   4       21.58       30.32     14.23 o 
   5   9   4      357.37      343.54     23.09 o 
   6   9   4       10.96        1.75     14.54 o 
   7   9   4        0.74       -6.95     15.61 o 
   8   9   4      111.54      147.29     21.83 o 
   9   9   4      210.95      225.84     52.24 o 
  10   9   4      148.14      144.05     25.71 o 
  -3  10   4      114.14      143.52     43.05 o 
  -2  10   4      140.34      128.30     38.77 o 
  -1  10   4      913.00      967.99     45.03 o 
   0  10   4        1.35        8.01     16.72 o 
   1  10   4      456.29      472.94     41.40 o 
   2  10   4      206.67      212.38     23.84 o 
   3  10   4      311.22      299.60     22.80 o 
   4  10   4       88.22       78.75     17.33 o 
   5  10   4       59.12      105.20     18.86 o 
   6  10   4       45.65       21.08     17.01 o 
   7  10   4      313.56      387.81     35.57 o 
   8  10   4       79.15      118.74     23.58 o 
   9  10   4       32.70       24.00     42.51 o 
  10  10   4      143.85      154.95     27.19 o 
  -3  11   4      198.66      240.22     49.29 o 
  -2  11   4       25.94       27.44     36.96 o 
  -1  11   4       46.94       57.89     33.30 o 
   0  11   4      264.79      272.77     26.60 o 
   1  11   4      286.12      279.53     33.84 o 
   2  11   4       41.28       34.11     23.35 o 
   3  11   4      882.42      828.24     38.70 o 
   4  11   4     1363.35     1258.23     47.81 o 
   5  11   4       18.22       26.73     18.02 o 
   6  11   4      603.83      550.02     32.81 o 
   7  11   4        0.38        6.02     19.91 o 
   8  11   4      133.51      170.73     26.84 o 
   9  11   4        8.66       40.36     59.74 o 
   2  12   4      294.65      275.79     40.58 o 
   3  12   4       55.17       89.38     21.76 o 
   4  12   4     1026.73      961.44     43.40 o 
   5  12   4      259.48      284.58     27.95 o 
   6  12   4       68.33       51.79     21.93 o 
   7  12   4       12.34        2.37     21.24 o 
   8  12   4        2.67      -23.06     22.55 o 
   1  13   4      228.28      239.98     40.23 o 
   2  13   4      151.93      190.88     40.89 o 
   3  13   4      325.84      316.58     29.94 o 
   4  13   4        0.70      -26.12     20.23 o 
   5  13   4        7.84       -1.87     21.83 o 
   6  13   4       75.51       79.67     24.57 o 
   7  13   4       86.28       70.13     60.60 o 
   3  14   4       44.12       28.75     35.26 o 
   4  14   4       72.92       70.82     25.57 o 
   5  14   4      293.10      360.61     33.39 o 
  -5 -11   5        2.96      -11.28     25.43 o 
  -4 -11   5        0.52       -1.19     37.92 o 
  -3 -11   5        0.11       28.21     39.27 o 
  -2 -11   5       49.54      114.77     39.62 o 
  -1 -11   5       25.85       24.74     44.98 o 
  -7 -10   5        0.20       31.76     35.26 o 
  -6 -10   5       17.67      -15.18     22.53 o 
  -5 -10   5       36.67       37.44     23.49 o 
  -4 -10   5       61.67      108.93     39.06 o 
  -3 -10   5      194.50      161.83     38.89 o 
  -2 -10   5      151.78      227.50     43.13 o 
  -1 -10   5      485.96      433.95     50.02 o 
   0 -10   5        8.50       48.14     40.08 o 
   1 -10   5       94.41       89.14     46.05 o 
  -7  -9   5      194.70      238.87     29.77 o 
  -6  -9   5       48.84       40.01     22.14 o 
  -5  -9   5      106.64      122.61     23.55 o 
  -4  -9   5       29.02       51.11     21.88 o 
  -3  -9   5      560.73      626.61     36.73 o 
  -2  -9   5       26.68       42.62     30.75 o 
  -1  -9   5       81.66       86.37     34.76 o 
   0  -9   5       30.62       19.23     33.03 o 
   1  -9   5      207.37      272.16     47.17 o 
   2  -9   5      149.49      119.91     60.26 o 
   3  -9   5      161.22      143.38     31.78 o 
  -8  -8   5        3.57        1.03     21.05 o 
  -7  -8   5      419.10      441.10     40.39 o 
  -6  -8   5      392.47      384.43     29.78 o 
  -5  -8   5      160.63      187.35     22.63 o 
  -4  -8   5       21.41       43.68     19.07 o 
  -3  -8   5        1.25       13.44     17.41 o 
  -2  -8   5       26.56       29.40     17.71 o 
  -1  -8   5      486.77      439.04     42.35 o 
   0  -8   5      869.50      865.15     69.60 o 
   1  -8   5      107.65       77.42     21.64 o 
   2  -8   5      495.31      522.48     35.99 o 
   3  -8   5        1.81       -3.70     22.48 o 
   4  -8   5      163.54      139.64     39.71 o 
  -8  -7   5        1.07        7.06     28.35 o 
  -7  -7   5      168.53      193.38     32.99 o 
  -6  -7   5       28.87       35.71     18.14 o 
  -5  -7   5       17.11       33.52     17.00 o 
  -4  -7   5       28.77       23.40     16.08 o 
  -3  -7   5      112.75      134.16     18.96 o 
  -2  -7   5     1169.76     1192.68     53.38 o 
  -1  -7   5       11.95       12.86     14.16 o 
   0  -7   5     1498.16     1378.72     49.54 o 
   1  -7   5      124.93      126.03     24.22 o 
   2  -7   5      166.86      175.90     24.11 o 
   3  -7   5        0.61        3.06     21.51 o 
   4  -7   5        9.15      -22.31     37.07 o 
   5  -7   5       12.73      -11.09     28.36 o 
  -9  -6   5        3.39       23.66     34.26 o 
  -8  -6   5       34.40       64.01     35.46 o 
  -7  -6   5        5.95        3.29     16.51 o 
  -6  -6   5      432.41      435.37     27.75 o 
  -5  -6   5       82.66       84.40     16.75 o 
  -4  -6   5     2278.67     2207.63     82.76 o 
  -3  -6   5      850.23      834.90     35.05 o 
  -2  -6   5      940.94      950.89     29.37 o 
  -1  -6   5      195.94      200.22     17.28 o 
   0  -6   5        7.50       12.68     13.16 o 
   1  -6   5      357.37      425.64     26.12 o 
   2  -6   5      429.91      406.41     28.24 o 
   3  -6   5      842.27      835.61     56.73 o 
   4  -6   5       58.50       70.83     24.00 o 
   5  -6   5      755.84      722.42     45.20 o 
   6  -6   5        0.59       29.69     31.68 o 
  -9  -5   5       54.33       61.66     34.49 o 
  -8  -5   5       74.28      106.02     35.34 o 
  -7  -5   5      119.48      112.54     19.97 o 
  -6  -5   5      376.44      427.45     26.64 o 
  -5  -5   5      481.31      505.88     26.99 o 
  -4  -5   5     1917.94     1957.16     90.20 o 
  -3  -5   5      246.64      304.89     33.90 o 
  -2  -5   5        2.64        1.26      7.75 o 
  -1  -5   5      949.11      980.44     28.69 o 
   0  -5   5        2.93        3.88      8.31 o 
   1  -5   5     1036.07     1071.48     41.39 o 
   2  -5   5       12.43       15.78     14.76 o 
   3  -5   5     1971.69     1888.08     62.78 o 
   4  -5   5      359.82      339.09     29.38 o 
   5  -5   5      367.61      329.66     33.37 o 
   6  -5   5       59.04       71.55     49.10 o 
   7  -5   5        0.01      -37.41     29.20 o 
  -9  -4   5       41.59        9.37     32.60 o 
  -8  -4   5       48.25      112.42     33.72 o 
  -7  -4   5      145.80      151.31     31.29 o 
  -6  -4   5       70.15       82.08     16.07 o 
  -5  -4   5       66.06       75.39     14.31 o 
  -4  -4   5       16.94       22.48      8.44 o 
  -3  -4   5      910.23      872.86     26.20 o 
  -2  -4   5      163.65      168.06     11.17 o 
  -1  -4   5     2779.04     2555.44     58.48 o 
   0  -4   5      301.77      318.52     15.00 o 
   1  -4   5     2111.69     2044.75     70.87 o 
   2  -4   5      516.71      507.79     25.77 o 
   3  -4   5      236.69      224.28     20.97 o 
   4  -4   5       38.46       18.72     23.30 o 
   5  -4   5        0.48        8.61     19.99 o 
   6  -4   5        4.14       37.11     25.19 o 
   7  -4   5       29.89       18.61     29.21 o 
  -9  -3   5       86.38       72.38     32.84 o 
  -8  -3   5       65.90       94.54     33.84 o 
  -7  -3   5       23.51       52.80     26.59 o 
  -6  -3   5       98.63       98.34     20.21 o 
  -5  -3   5     1130.86     1090.72     31.71 o 
  -4  -3   5     1281.68     1155.44     31.65 o 
  -3  -3   5     2034.72     1934.91     45.85 o 
  -2  -3   5     3059.12     2997.32     66.21 o 
  -1  -3   5      132.61      114.09      9.44 o 
   0  -3   5      281.96      240.39     13.10 o 
   1  -3   5        3.18       10.03      6.01 o 
   2  -3   5      857.52      951.28     97.33 o 
   3  -3   5       76.78       79.85     14.58 o 
   4  -3   5     2575.70     2422.41    125.50 o 
   5  -3   5      646.29      621.74     61.39 o 
   6  -3   5     1056.83      983.41     64.94 o 
   7  -3   5        3.65       -3.38     30.02 o 
   8  -3   5      288.16      266.85     38.91 o 
  -9  -2   5       19.46       23.93     31.76 o 
  -8  -2   5      231.18      208.07     36.69 o 
  -7  -2   5      147.12      179.79     31.60 o 
  -6  -2   5      989.56      995.88     42.36 o 
  -5  -2   5      215.62      253.11     14.68 o 
  -4  -2   5     1789.61     1792.88     43.67 o 
  -3  -2   5      275.77      308.33     13.65 o 
  -2  -2   5      297.46      319.71     13.60 o 
  -1  -2   5       32.16       42.02      7.26 o 
   0  -2   5     1784.46     1784.12     41.60 o 
   1  -2   5      328.46      336.04     13.88 o 
   2  -2   5      805.21      740.67     20.92 o 
   3  -2   5     2381.04     2367.47     68.78 o 
   4  -2   5     1808.24     1762.97     57.06 o 
   5  -2   5      490.70      424.74     41.04 o 
   6  -2   5      603.90      539.08     35.37 o 
   7  -2   5       73.84       66.67     25.74 o 
   8  -2   5       21.16       15.04     30.05 o 
   9  -2   5        1.25       -1.62     41.24 o 
  -9  -1   5       36.29      101.01     37.27 o 
  -8  -1   5      500.79      541.13     51.72 o 
  -7  -1   5      121.83      144.63     23.67 o 
  -6  -1   5       47.13       46.60     17.22 o 
  -5  -1   5       26.35       26.65     13.19 o 
  -4  -1   5       28.34       19.23      9.92 o 
  -3  -1   5       28.45       27.49      6.84 o 
  -2  -1   5     1577.37     1421.07     33.92 o 
  -1  -1   5     1942.01     1776.53     40.52 o 
   0  -1   5     4148.82     4402.34     92.21 o 
   1  -1   5     6520.91     6790.42    139.21 o 
   2  -1   5      982.22      954.48     24.65 o 
   3  -1   5      254.70      263.64     17.72 o 
   4  -1   5      106.48      118.95     25.80 o 
   5  -1   5       53.46       88.49     17.68 o 
   6  -1   5        1.71       11.07     18.42 o 
   7  -1   5      757.58      645.46     66.08 o 
   8  -1   5      327.98      304.20     36.46 o 
   9  -1   5      119.02      112.57     34.33 o 
  -9   0   5        5.13       32.30     30.91 o 
  -8   0   5      239.55      194.47     36.19 o 
  -7   0   5      104.39       85.54     21.39 o 
  -6   0   5        3.33      -10.89     15.09 o 
  -5   0   5      171.57      179.59     19.77 o 
  -4   0   5      643.55      647.56     21.12 o 
  -3   0   5     3695.78     3756.49     80.21 o 
  -2   0   5     1911.78     2007.79     45.14 o 
  -1   0   5     9915.77    10069.82    203.42 o 
   0   0   5      205.63      208.78      9.36 o 
   1   0   5      613.18      613.70     19.16 o 
   2   0   5      290.58      353.54     14.50 o 
   3   0   5      674.42      650.33     25.38 o 
   4   0   5     1444.43     1453.24     47.11 o 
   5   0   5     1024.03     1024.19     40.21 o 
   6   0   5      634.21      665.89     35.89 o 
   7   0   5     2207.65     2050.32     71.51 o 
   8   0   5      907.44      943.58     59.18 o 
   9   0   5       12.10        6.19     28.94 o 
  -8   1   5       14.15       -0.51     21.49 o 
  -7   1   5      200.90      159.67     23.39 o 
  -6   1   5        4.93        1.88     15.91 o 
  -5   1   5     1424.56     1381.26     51.83 o 
  -4   1   5        0.07        3.62     18.00 o 
  -3   1   5     1052.64     1018.91     26.69 o 
  -2   1   5       15.44        8.44      7.74 o 
  -1   1   5      326.13      368.48     13.16 o 
   0   1   5     3102.21     3271.81     81.57 o 
   1   1   5     2786.20     2993.02     63.58 o 
   2   1   5     3805.95     4045.22     84.81 o 
   3   1   5      269.15      267.70     18.74 o 
   4   1   5     5186.37     5188.66    109.20 o 
   5   1   5      787.84      783.70     34.99 o 
   6   1   5     1917.23     1921.21     63.51 o 
   7   1   5        0.99       -7.78     19.71 o 
   8   1   5      158.78      191.63     30.02 o 
   9   1   5        1.88        0.23     25.61 o 
  10   1   5       51.40       17.84     32.56 o 
  -8   2   5       36.48       37.04     39.58 o 
  -7   2   5      149.94      123.38     23.72 o 
  -6   2   5       19.00        4.56     17.10 o 
  -5   2   5     1250.49     1203.30     54.75 o 
  -4   2   5      707.42      682.81     32.74 o 
  -3   2   5       11.53       25.70     10.91 o 
  -2   2   5     1208.94     1099.22     68.72 o 
  -1   2   5     1199.67     1113.53     36.78 o 
   0   2   5     5102.33     5001.26    102.22 o 
   1   2   5     1100.64     1163.24     28.27 o 
   2   2   5     8563.56     8924.68    180.83 o 
   3   2   5      653.08      710.11     26.17 o 
   4   2   5     1508.94     1478.48     35.61 o 
   5   2   5       11.79       25.34      7.77 o 
   6   2   5        3.69       -6.13     16.15 o 
   7   2   5      127.89      142.76     76.17 o 
   8   2   5      316.24      295.87     40.00 o 
   9   2   5      610.27      657.37     84.38 o 
  10   2   5       29.90      112.46     77.93 o 
  -8   3   5       26.60       -7.71     34.92 o 
  -7   3   5        4.39        7.03     21.35 o 
  -6   3   5       62.17       48.54     21.33 o 
  -5   3   5        6.54       10.00     15.89 o 
  -4   3   5     2343.02     2299.92    114.54 o 
  -3   3   5      151.23      114.22     14.80 o 
  -2   3   5     5188.84     4862.16    157.64 o 
  -1   3   5      257.22      218.45     35.24 o 
   0   3   5     1098.63     1015.32     48.33 o 
   1   3   5      430.47      401.30     19.34 o 
   2   3   5     1219.82     1257.74     29.83 o 
   3   3   5        0.64       -2.26      5.26 o 
   4   3   5      219.19      286.85     12.72 o 
   5   3   5     1166.70     1091.92     29.00 o 
   6   3   5      562.39      571.49     22.03 o 
   7   3   5     1963.50     1896.59     59.59 o 
   8   3   5       87.62       82.04     19.09 o 
   9   3   5      373.07      389.94     72.07 o 
  10   3   5        3.23       39.66     79.12 o 
  -7   4   5        3.21      -52.43     34.96 o 
  -6   4   5      605.26      663.65     47.92 o 
  -5   4   5      127.08      159.61     47.08 o 
  -4   4   5     1835.79     1652.94    153.02 o 
  -3   4   5      912.78      908.49     38.14 o 
  -2   4   5       62.57       42.11     12.01 o 
  -1   4   5        6.61       14.08      8.72 o 
   0   4   5      140.62      144.84     13.83 o 
   1   4   5     2818.74     2929.59     62.90 o 
   2   4   5      210.34      210.74      9.79 o 
   3   4   5     7196.10     7421.43    151.81 o 
   4   4   5      996.61     1039.32     49.10 o 
   5   4   5     2555.55     2353.11     53.84 o 
   6   4   5        1.14        5.38      7.77 o 
   7   4   5     1220.99     1158.27     34.20 o 
   8   4   5       10.01       14.61     21.74 o 
   9   4   5       22.71        9.02     29.02 o 
  -7   5   5      150.34      152.73     48.64 o 
  -6   5   5      161.09      167.92     45.86 o 
  -5   5   5      446.72      460.00     72.94 o 
  -4   5   5       11.93       22.58     19.44 o 
  -3   5   5      492.73      514.32     29.84 o 
  -2   5   5       77.20       71.87     14.63 o 
  -1   5   5     1112.78     1105.82     40.01 o 
   0   5   5       21.92       34.14      6.42 o 
   1   5   5     2217.88     2166.84     48.40 o 
   2   5   5      813.92      788.27     23.56 o 
   3   5   5     7181.69     7519.46    153.98 o 
   4   5   5     1746.29     1720.11     40.79 o 
   5   5   5      669.59      667.10     41.56 o 
   6   5   5        0.98        7.03      8.08 o 
   7   5   5       53.90       55.00     40.31 o 
   8   5   5      283.87      302.15     35.49 o 
   9   5   5       74.58       55.57     27.98 o 
  10   5   5      471.05      501.74     47.09 o 
  -6   6   5        0.49      -12.91     36.73 o 
  -5   6   5       28.39       54.65     22.03 o 
  -4   6   5       17.69        7.12     16.61 o 
  -3   6   5     1503.53     1501.04     55.86 o 
  -2   6   5        5.04        2.82     13.05 o 
  -1   6   5     2364.09     2265.95    111.30 o 
   0   6   5     1918.16     1851.01    104.06 o 
   1   6   5      394.67      353.81     16.51 o 
   2   6   5      531.56      539.30     17.89 o 
   3   6   5      175.69      172.94     12.38 o 
   4   6   5     1080.21     1064.31     28.55 o 
   5   6   5      137.10      135.94     10.52 o 
   6   6   5     2286.17     2262.29     66.03 o 
   7   6   5       12.70        7.88     13.09 o 
   8   6   5      707.49      678.29     45.01 o 
   9   6   5       26.54       22.62     30.60 o 
  10   6   5      193.06      175.85     39.70 o 
  -5   7   5      100.53      145.33     43.97 o 
  -4   7   5      363.69      415.84     32.35 o 
  -3   7   5      174.63      178.29     23.03 o 
  -2   7   5     1391.41     1420.48     54.08 o 
  -1   7   5        4.42        4.84     13.39 o 
   0   7   5      229.61      246.47     19.58 o 
   1   7   5       16.97       24.14      8.75 o 
   2   7   5     1677.09     1693.20     41.54 o 
   3   7   5      138.24      160.24     11.16 o 
   4   7   5     2577.20     2605.68     70.53 o 
   5   7   5       54.15       63.16     13.22 o 
   6   7   5     3375.69     3195.73     88.42 o 
   7   7   5     1225.09     1166.67     43.04 o 
   8   7   5      451.06      451.10     27.13 o 
   9   7   5      107.25       98.26     20.58 o 
  10   7   5        0.25       -9.90     32.26 o 
  -5   8   5       22.31       49.87     41.43 o 
  -4   8   5      126.66       53.95     38.81 o 
  -3   8   5       10.89       11.28     18.73 o 
  -2   8   5        0.75       11.32     17.05 o 
  -1   8   5        0.44       -6.11     22.80 o 
   0   8   5     1138.39     1215.15     47.16 o 
   1   8   5      568.28      603.59     22.65 o 
   2   8   5      869.23      891.98     27.58 o 
   3   8   5     1785.65     1772.85     53.09 o 
   4   8   5      594.11      535.39     33.37 o 
   5   8   5      601.38      595.32     28.37 o 
   6   8   5      240.24      228.49     20.30 o 
   7   8   5       71.36       70.41     17.09 o 
   8   8   5       40.64       37.29     37.69 o 
   9   8   5        8.06       -1.84     17.90 o 
  10   8   5       36.34       42.35     34.42 o 
  -4   9   5       89.51       30.10     39.00 o 
  -3   9   5       49.77      108.91     40.66 o 
  -2   9   5     1183.01     1186.31     85.35 o 
  -1   9   5      728.99      730.03     38.28 o 
   0   9   5      318.20      295.39     24.99 o 
   1   9   5     1418.75     1471.34     85.35 o 
   2   9   5       75.74       69.06     12.41 o 
   3   9   5      226.60      218.53     18.82 o 
   4   9   5      123.13      112.61     16.54 o 
   5   9   5       84.48      106.91     26.88 o 
   6   9   5       57.13       93.46     17.56 o 
   7   9   5      690.85      695.41     33.37 o 
   8   9   5      656.94      707.81     37.10 o 
   9   9   5        9.89       12.27     38.98 o 
  10   9   5       11.73      -12.35     39.91 o 
  -3  10   5      380.42      512.15     64.28 o 
  -2  10   5       54.26      109.03     42.55 o 
  -1  10   5      357.24      319.80     44.15 o 
   0  10   5       33.66       13.27     48.42 o 
   1  10   5        1.53       12.95     16.84 o 
   2  10   5       12.62       -0.87     13.36 o 
   3  10   5      169.83      205.54     20.25 o 
   4  10   5      155.15      172.74     22.72 o 
   5  10   5      471.22      509.22     29.06 o 
   6  10   5      780.94      833.37     41.80 o 
   7  10   5      163.13      168.88     23.09 o 
   8  10   5      904.78      876.97     42.21 o 
   9  10   5        1.20        8.91     20.48 o 
  10  10   5        5.54      -11.99     27.98 o 
  -2  11   5       35.50       39.73     40.20 o 
  -1  11   5      141.39      139.95     32.22 o 
   0  11   5       35.64       49.38     20.93 o 
   1  11   5      201.07      224.11     32.80 o 
   2  11   5      981.87      874.69     57.42 o 
   3  11   5        2.87      -16.11     21.43 o 
   4  11   5      762.35      811.11     37.40 o 
   5  11   5       16.50       11.53     24.47 o 
   6  11   5      369.72      414.25     29.96 o 
   7  11   5        6.54        8.03     19.78 o 
   8  11   5       38.46       33.11     21.90 o 
   9  11   5       12.54        7.50     28.69 o 
  -1  12   5       40.42       65.09     40.89 o 
   0  12   5      401.15      452.91     48.56 o 
   1  12   5        4.03      -15.38     23.32 o 
   3  12   5      310.15      286.96     41.16 o 
   4  12   5        9.89       11.13     19.51 o 
   5  12   5        3.54        0.59     18.66 o 
   6  12   5      208.30      166.22     25.12 o 
   7  12   5      144.87      156.36     26.79 o 
   8  12   5      119.75      136.03     26.93 o 
   2  13   5        1.69       -4.62     30.33 o 
   3  13   5        2.05        9.13     33.22 o 
   4  13   5       42.19       -8.63     32.80 o 
   5  13   5       99.20      100.48     25.37 o 
   6  13   5       66.77       36.91     22.43 o 
   7  13   5      280.42      303.14     31.99 o 
   8  13   5        0.00      -33.99     34.18 o 
   3  14   5      456.18      426.78     51.33 o 
   4  14   5        1.94      -17.50     34.30 o 
   5  14   5      392.33      455.50     50.45 o 
  -6 -10   6       21.30       23.02     24.54 o 
  -5 -10   6      227.34      211.00     39.91 o 
  -4 -10   6       28.74       28.60     36.38 o 
  -3 -10   6      282.11      330.63     47.44 o 
  -2 -10   6       10.51      -50.52     35.22 o 
  -1 -10   6       30.07      -24.05     37.27 o 
   0 -10   6       20.62       65.48     42.39 o 
  -7  -9   6       32.82       32.76     24.05 o 
  -6  -9   6        6.96       32.08     23.90 o 
  -5  -9   6      146.53      223.52     28.74 o 
  -4  -9   6        1.35       -5.89     26.94 o 
  -3  -9   6        0.18        9.02     30.68 o 
  -2  -9   6        0.98      -10.17     32.53 o 
  -1  -9   6      204.29      214.86     41.31 o 
   0  -9   6       46.16       57.81     37.04 o 
   1  -9   6      242.92      290.59     49.72 o 
   2  -9   6      208.35      194.14     31.61 o 
   3  -9   6      146.84      146.29     42.08 o 
  -7  -8   6        1.06        9.31     58.44 o 
  -6  -8   6        0.69       -8.90     20.01 o 
  -5  -8   6      103.35      102.29     22.66 o 
  -4  -8   6       21.26       -1.68     20.87 o 
  -3  -8   6      437.73      426.74     50.85 o 
  -2  -8   6      647.09      673.01     51.22 o 
  -1  -8   6      266.16      236.90     35.42 o 
   0  -8   6      820.32     1014.39     65.17 o 
   1  -8   6      165.21      161.72     25.29 o 
   2  -8   6      166.05      156.23     27.25 o 
   3  -8   6       13.09       -6.78     25.57 o 
   4  -8   6        3.46      -12.56     36.65 o 
  -8  -7   6        5.16       44.51     35.65 o 
  -7  -7   6        0.97       13.00     21.26 o 
  -6  -7   6      147.19      156.09     22.91 o 
  -5  -7   6        8.17        4.28     16.36 o 
  -4  -7   6     1808.00     1726.95     88.24 o 
  -3  -7   6      102.04       74.07     18.37 o 
  -2  -7   6      663.10      635.23     33.63 o 
  -1  -7   6       68.61       93.69     27.98 o 
   0  -7   6        2.71        1.06     24.36 o 
   1  -7   6        0.28       22.02     18.47 o 
   2  -7   6       23.36       25.86     20.96 o 
   3  -7   6       68.57       85.55     26.54 o 
   4  -7   6      211.51      309.37     36.28 o 
   5  -7   6      275.18      282.39     40.18 o 
  -8  -6   6       50.90      107.72     38.46 o 
  -7  -6   6        3.71       -2.89     30.95 o 
  -6  -6   6      573.20      718.42     37.08 o 
  -5  -6   6        4.62       -2.24     15.64 o 
  -4  -6   6      158.10      179.32     19.59 o 
  -3  -6   6      115.24      133.49     21.74 o 
  -2  -6   6       52.72       42.87     15.62 o 
  -1  -6   6       74.73      114.77     21.59 o 
   0  -6   6      252.35      284.20     22.70 o 
   1  -6   6      790.57      857.74     39.37 o 
   2  -6   6      311.25      313.04     26.79 o 
   3  -6   6     1554.80     1447.04     57.24 o 
   4  -6   6        3.23       23.01     23.58 o 
   5  -6   6      266.97      293.31     35.40 o 
   6  -6   6       68.85       27.65     50.10 o 
  -8  -5   6      359.07      451.95     52.68 o 
  -7  -5   6       82.38       93.61     32.64 o 
  -6  -5   6      186.63      219.42     27.21 o 
  -5  -5   6      110.05      110.85     17.75 o 
  -4  -5   6      426.00      491.11     26.82 o 
  -3  -5   6     1278.47     1235.17     48.27 o 
  -2  -5   6       87.98      100.22     11.69 o 
  -1  -5   6     2262.64     2292.39     55.60 o 
   0  -5   6       12.72       29.54     13.19 o 
   1  -5   6     3094.75     3133.19     89.94 o 
   2  -5   6       12.08        0.92     14.75 o 
   3  -5   6      516.79      481.51     54.92 o 
   4  -5   6       92.55       75.22     22.47 o 
   5  -5   6       17.52       38.40     25.76 o 
   6  -5   6      122.47      112.77     30.77 o 
  -8  -4   6        8.14      -16.61     28.67 o 
  -7  -4   6      153.22      134.42     35.19 o 
  -6  -4   6      270.96      242.41     37.19 o 
  -5  -4   6      833.24      893.16     36.06 o 
  -4  -4   6      980.88      931.92     36.00 o 
  -3  -4   6      567.77      510.68     22.87 o 
  -2  -4   6       32.13       37.70      8.93 o 
  -1  -4   6     1443.53     1374.76     40.47 o 
   0  -4   6      536.99      555.99     20.49 o 
   1  -4   6        1.37       -0.48     13.53 o 
   2  -4   6       91.90      111.56     16.91 o 
   3  -4   6       21.97       15.49     14.99 o 
   4  -4   6      604.36      664.10     36.69 o 
   5  -4   6       22.66       31.61     22.79 o 
   6  -4   6      564.41      575.43     42.95 o 
   7  -4   6        0.04      -19.60     28.36 o 
  -9  -3   6       22.48       76.96     36.84 o 
  -8  -3   6       13.63       49.21     31.76 o 
  -7  -3   6      422.60      420.81     45.86 o 
  -6  -3   6      311.15      355.22     38.85 o 
  -5  -3   6      548.26      579.31     28.07 o 
  -4  -3   6      474.61      451.42     18.62 o 
  -3  -3   6        7.54        9.86      8.11 o 
  -2  -3   6       70.95       79.01      9.43 o 
  -1  -3   6       65.29       65.79      8.93 o 
   0  -3   6      309.63      302.23     14.66 o 
   1  -3   6       20.41       23.35      8.10 o 
   2  -3   6     4726.88     4725.01    125.59 o 
   3  -3   6        3.00       11.50     18.36 o 
   4  -3   6     2243.71     2150.47     81.07 o 
   5  -3   6        4.18       -5.99     30.16 o 
   6  -3   6      643.02      645.65     71.93 o 
   7  -3   6       57.76       33.09     28.69 o 
   8  -3   6        1.02      -27.75     32.27 o 
  -9  -2   6       32.29       14.07     35.30 o 
  -8  -2   6      156.09      179.17     39.27 o 
  -7  -2   6       74.24      152.27     34.38 o 
  -6  -2   6      253.31      246.34     33.72 o 
  -5  -2   6       10.54      -11.30     12.74 o 
  -4  -2   6       23.56       22.32      8.58 o 
  -3  -2   6       13.27       16.65      7.78 o 
  -2  -2   6     1093.57     1047.76     32.86 o 
  -1  -2   6      134.98      127.65      9.78 o 
   0  -2   6     4163.10     4406.52     93.97 o 
   1  -2   6     2220.99     2317.38     53.02 o 
   2  -2   6     2385.63     2299.37     89.87 o 
   3  -2   6      768.63      802.67     41.66 o 
   4  -2   6      141.90      177.85     71.28 o 
   5  -2   6      205.51      212.16     49.00 o 
   6  -2   6      110.10      140.62     25.78 o 
   7  -2   6      376.15      341.33     36.98 o 
   8  -2   6       15.14       30.23     38.27 o 
  -9  -1   6      103.62       63.98     36.96 o 
  -8  -1   6        9.41       22.24     30.14 o 
  -7  -1   6        5.08      -19.42     25.05 o 
  -6  -1   6      102.34      102.30     19.45 o 
  -5  -1   6      396.83      356.82     24.71 o 
  -4  -1   6     1577.63     1516.76     52.31 o 
  -3  -1   6     1843.08     1761.85     64.84 o 
  -2  -1   6     1841.83     1763.67     41.82 o 
  -1  -1   6     3043.76     3036.46     66.32 o 
   0  -1   6      477.54      468.57     16.68 o 
   1  -1   6      317.42      300.36     13.24 o 
   2  -1   6      403.77      478.30     16.72 o 
   3  -1   6      100.19      136.03     15.34 o 
   4  -1   6       16.08       25.74     13.90 o 
   5  -1   6     2032.38     2088.00     67.55 o 
   6  -1   6      248.15      279.26     47.98 o 
   7  -1   6      415.65      391.25     35.99 o 
   8  -1   6      155.45      109.00     31.88 o 
   9  -1   6        7.98       -3.51     46.00 o 
  -8   0   6        5.60       54.76     30.52 o 
  -7   0   6       93.04      109.94     23.58 o 
  -6   0   6       73.46      105.67     21.36 o 
  -5   0   6      509.72      478.69     37.81 o 
  -4   0   6       19.79       28.78     12.74 o 
  -3   0   6     1036.67      964.81     37.04 o 
  -2   0   6      117.10      140.01     10.97 o 
  -1   0   6       74.89       75.63      7.34 o 
   0   0   6      392.62      432.46     15.21 o 
   1   0   6     1823.62     1834.79     42.48 o 
   2   0   6     1687.49     1714.92     40.44 o 
   3   0   6     7254.46     7150.62    147.63 o 
   4   0   6      721.49      725.05     36.69 o 
   5   0   6     2639.28     2481.90     74.95 o 
   6   0   6     1458.68     1374.07     53.61 o 
   7   0   6       59.18       38.85     22.78 o 
   8   0   6      189.95      196.07     32.52 o 
   9   0   6        0.56      -21.42     30.24 o 
  -8   1   6        0.20        7.76     23.88 o 
  -7   1   6      212.19      238.30     28.29 o 
  -6   1   6       46.42       55.84     28.98 o 
  -5   1   6      731.65      730.53     40.23 o 
  -4   1   6       39.50       32.38     14.22 o 
  -3   1   6      263.88      240.13     31.18 o 
  -2   1   6       41.15       33.31      5.62 o 
  -1   1   6     2770.73     2893.87     62.32 o 
   0   1   6     2457.90     2332.93     67.14 o 
   1   1   6     2462.93     2557.97     56.31 o 
   2   1   6     4990.04     5083.80    106.43 o 
   3   1   6      629.73      650.20     20.31 o 
   4   1   6     3135.39     3024.37     67.39 o 
   5   1   6        0.63       -8.05     13.51 o 
   6   1   6       31.83        2.03     17.57 o 
   7   1   6      202.55      196.71     26.48 o 
   8   1   6       13.89       -6.61     23.31 o 
   9   1   6        3.10        9.40     28.49 o 
  10   1   6      136.16       72.95     38.58 o 
  -8   2   6       21.96       20.91     24.67 o 
  -7   2   6       39.95       44.92     22.72 o 
  -6   2   6       27.00       40.94     19.19 o 
  -5   2   6      525.36      498.72     40.93 o 
  -4   2   6     2771.10     2559.34     88.35 o 
  -3   2   6      262.31      245.62     19.42 o 
  -2   2   6     3301.66     3110.16     89.94 o 
  -1   2   6      197.24      158.29     13.61 o 
   0   2   6     4231.09     4096.63     85.71 o 
   1   2   6      754.84      868.85     23.41 o 
   2   2   6     3391.14     3653.14     78.21 o 
   3   2   6       74.46       75.87     17.76 o 
   4   2   6      197.76      192.17     23.91 o 
   5   2   6      439.27      367.43     58.43 o 
   6   2   6      860.04      761.20     37.50 o 
   7   2   6     1051.69     1004.82     46.96 o 
   8   2   6      128.98      139.98     27.45 o 
   9   2   6       44.21       54.09     29.18 o 
  10   2   6       59.67      112.00     80.86 o 
  -8   3   6       39.20       37.23     38.08 o 
  -7   3   6        7.80       17.62     21.59 o 
  -6   3   6      240.34      254.35     27.65 o 
  -5   3   6       11.81       -7.26     15.67 o 
  -4   3   6      241.65      205.65     22.74 o 
  -3   3   6      106.67      132.94     16.91 o 
  -2   3   6     1223.27     1190.32     42.55 o 
  -1   3   6       15.07       17.27      9.03 o 
   0   3   6       78.94       66.28     10.26 o 
   1   3   6       26.49       23.66      7.39 o 
   2   3   6      139.77      103.97     10.56 o 
   3   3   6     1761.14     1654.88     38.96 o 
   4   3   6     1778.19     1858.92     43.80 o 
   5   3   6     2943.20     2815.01     76.58 o 
   6   3   6      149.26      130.73     16.73 o 
   7   3   6      406.38      422.43     37.07 o 
   8   3   6      100.52      107.34     26.71 o 
   9   3   6       54.67       34.80     70.49 o 
  10   3   6      185.91      262.41     79.08 o 
  -7   4   6       39.85       59.43     42.62 o 
  -6   4   6      438.13      486.58     57.69 o 
  -5   4   6      389.71      331.44     40.83 o 
  -4   4   6       38.36       44.29     16.72 o 
  -3   4   6      964.87      943.59     40.17 o 
  -2   4   6      215.97      225.65     34.24 o 
  -1   4   6      334.16      289.26     22.04 o 
   0   4   6      996.21      957.23     49.89 o 
   1   4   6     7174.80     7220.52    147.72 o 
   2   4   6       70.90       67.49      7.33 o 
   3   4   6     7522.16     7355.79    150.94 o 
   4   4   6      116.88       92.03     14.09 o 
   5   4   6     1042.68      970.06     44.77 o 
   6   4   6       10.84       11.61      8.69 o 
   7   4   6      141.11      150.80     19.05 o 
  10   4   6      177.85      430.87     85.79 o 
  -7   5   6       39.40      -24.55     40.47 o 
  -6   5   6        1.68       18.63     48.31 o 
  -5   5   6        0.59        1.56     18.46 o 
  -4   5   6      162.79      172.36     30.02 o 
  -3   5   6      486.71      539.70     31.18 o 
  -2   5   6       80.46       97.02     26.07 o 
  -1   5   6     2812.75     2728.74     82.07 o 
   0   5   6      599.44      582.47     39.52 o 
   1   5   6     5206.03     5411.39    112.69 o 
   2   5   6      203.35      217.68     19.69 o 
   3   5   6      162.10      147.51     10.07 o 
   4   5   6     1025.65      976.95     28.93 o 
   5   5   6        8.11       25.33      8.30 o 
   6   5   6      734.85      722.31     24.05 o 
   7   5   6        1.43        3.29     12.36 o 
   8   5   6      931.60      941.82     57.27 o 
   9   5   6       33.07      -13.76     30.33 o 
  10   5   6      256.72      386.47     47.48 o 
  -6   6   6       12.65       70.57     42.59 o 
  -5   6   6      238.89      263.03     30.05 o 
  -4   6   6       67.39      144.48     23.25 o 
  -3   6   6      207.04      221.63     42.12 o 
  -2   6   6      462.02      471.85     47.02 o 
  -1   6   6      546.34      542.14     28.82 o 
   0   6   6      345.85      372.93     22.52 o 
   1   6   6       44.43       52.60      7.64 o 
   2   6   6      101.05       85.25      8.73 o 
   3   6   6     1100.73     1110.15     71.03 o 
   4   6   6     3939.26     3865.23     83.87 o 
   5   6   6       52.64       45.30     10.08 o 
   6   6   6     2636.88     2722.71     76.54 o 
   7   6   6       81.69       81.95     15.79 o 
   8   6   6      132.31      133.30     18.83 o 
   9   6   6       44.39       59.66     33.14 o 
  10   6   6       17.16       17.57     34.34 o 
  -5   7   6       37.34        8.90     38.89 o 
  -4   7   6      108.77      137.26     25.35 o 
  -3   7   6       31.52       50.57     23.26 o 
  -2   7   6      123.32      141.29     21.27 o 
  -1   7   6      109.24       82.96     17.66 o 
   0   7   6     1792.28     1786.50     59.72 o 
   1   7   6      256.37      265.25     19.73 o 
   2   7   6     4014.66     3964.21     86.11 o 
   3   7   6      531.44      551.72     20.12 o 
   4   7   6     3623.86     3657.01     80.32 o 
   5   7   6      616.52      671.23     29.44 o 
   6   7   6      267.43      287.30     21.20 o 
   7   7   6      113.31      110.78     23.49 o 
   8   7   6       29.91       43.59     17.20 o 
   9   7   6      177.07      235.47     38.46 o 
  10   7   6        0.03      -42.12     29.33 o 
  -5   8   6       27.01      128.22     47.48 o 
  -4   8   6       87.23       55.03     39.70 o 
  -3   8   6       15.65       -0.71     19.43 o 
  -2   8   6      409.94      452.02     43.09 o 
  -1   8   6      625.73      621.41     46.02 o 
   0   8   6     1219.53     1248.03     48.29 o 
   1   8   6      855.06      858.84     37.36 o 
   2   8   6     1003.64     1043.30     56.47 o 
   3   8   6      474.69      435.89     18.85 o 
   4   8   6        6.92       13.21     11.97 o 
   5   8   6        1.85       -8.42     12.61 o 
   6   8   6       27.84       26.94     15.49 o 
   7   8   6       11.32       37.58     25.07 o 
   8   8   6       19.16       35.28     16.84 o 
   9   8   6      526.78      535.58     33.10 o 
  10   8   6        6.00       43.59     34.88 o 
  -4   9   6      119.14      129.15     46.90 o 
  -3   9   6      173.17      258.29    100.09 o 
  -2   9   6      112.05      140.68     24.61 o 
  -1   9   6      343.84      405.71     41.56 o 
   0   9   6        3.46        2.01     16.22 o 
   1   9   6      134.53      117.60     19.80 o 
   2   9   6       31.83       25.12     14.77 o 
   3   9   6      263.88      337.35     35.36 o 
   4   9   6        1.20       -0.50     14.36 o 
   5   9   6     1595.89     1623.60     60.85 o 
   6   9   6      958.60     1010.93     41.03 o 
   7   9   6      136.76      192.98     29.21 o 
   8   9   6        5.29       -1.48     17.71 o 
   9   9   6       28.64       54.31     21.95 o 
  10   9   6        0.42        1.06     21.72 o 
  -3  10   6       29.07      131.57     47.17 o 
  -2  10   6       45.40       82.63     25.67 o 
  -1  10   6       65.39       95.62     23.87 o 
   0  10   6       13.46       19.58     18.30 o 
   1  10   6      337.97      386.37     37.81 o 
   2  10   6      219.73      208.50     31.87 o 
   3  10   6      979.23     1049.35     40.62 o 
   4  10   6     1455.47     1489.70     67.14 o 
   5  10   6      283.20      316.31     64.94 o 
   6  10   6      458.25      526.03     45.90 o 
   7  10   6        0.15       13.14     18.04 o 
   8  10   6        2.63       38.04     20.68 o 
   9  10   6       68.57       73.63     23.75 o 
  10  10   6      104.13      122.52     36.11 o 
  -2  11   6       22.49       -1.93     38.35 o 
  -1  11   6      149.51      183.78     30.35 o 
   0  11   6      841.08      833.89     68.35 o 
   1  11   6       25.64       28.10     25.71 o 
   2  11   6      812.75      737.80     54.11 o 
   3  11   6       30.34       37.61     24.74 o 
   4  11   6       83.50      122.12     21.12 o 
   5  11   6      148.55      131.76     35.49 o 
   6  11   6       94.43      130.86     22.15 o 
   7  11   6       17.64       18.75     20.72 o 
   8  11   6      145.04      215.93     45.50 o 
   9  11   6      109.53      142.63     27.62 o 
  -1  12   6        1.00       56.31     41.24 o 
   0  12   6      354.27      312.82     44.24 o 
   1  12   6      207.21      273.74     39.54 o 
   2  12   6       16.90       32.26     30.48 o 
   4  12   6      316.29      301.84     43.09 o 
   5  12   6      162.30      154.98     25.03 o 
   6  12   6      284.02      327.47     30.10 o 
   7  12   6      225.66      265.81     29.41 o 
   8  12   6      127.63      155.30     27.03 o 
   1  13   6       10.67      -10.95     33.49 o 
   3  13   6      345.92      407.75     50.52 o 
   4  13   6       66.02      122.36     38.04 o 
   5  13   6      551.48      614.82     60.04 o 
   6  13   6       19.99       36.80     22.65 o 
   7  13   6       74.93      110.93     26.86 o 
  -4 -10   7        0.88      -52.49     34.99 o 
  -3 -10   7       10.22      -11.21     38.65 o 
  -2 -10   7       25.63       93.23     44.86 o 
  -6  -9   7       17.31        3.55     24.21 o 
  -5  -9   7       18.64       21.05     24.49 o 
  -4  -9   7        1.39      -24.24     22.24 o 
  -3  -9   7       65.08       84.63     34.84 o 
  -2  -9   7      106.55      123.60     39.27 o 
  -1  -9   7      200.92      206.22     43.59 o 
   0  -9   7      229.08      222.64     45.94 o 
   1  -9   7       16.45       34.53     42.86 o 
  -6  -8   7       32.06        3.46     32.06 o 
  -5  -8   7      125.53      138.13     24.60 o 
  -4  -8   7      210.44      237.71     26.84 o 
  -3  -8   7      198.85      181.06     34.49 o 
  -2  -8   7      308.95      322.84     41.58 o 
  -1  -8   7       21.82       13.95     31.10 o 
   0  -8   7       93.14      122.75     35.53 o 
   1  -8   7        0.58      -42.81     35.49 o 
   2  -8   7        2.32        5.03     25.20 o 
   3  -8   7        0.61        2.88     28.91 o 
  -7  -7   7       17.40       36.46     34.99 o 
  -6  -7   7      372.53      420.20     31.77 o 
  -5  -7   7        0.27       21.01     20.50 o 
  -4  -7   7      277.90      343.94     27.67 o 
  -3  -7   7       33.46       27.80     18.22 o 
  -2  -7   7       19.27       29.79     25.55 o 
  -1  -7   7        7.37      -25.20     25.47 o 
   0  -7   7       77.25      106.22     22.08 o 
   1  -7   7      404.81      494.48     33.75 o 
   2  -7   7      386.77      446.34     34.20 o 
   3  -7   7      532.12      502.55     38.45 o 
   4  -7   7        5.65      -12.89     28.21 o 
  -7  -6   7       40.85       32.95     35.34 o 
  -6  -6   7       82.22      101.28     36.00 o 
  -5  -6   7        0.27       20.19     16.80 o 
  -4  -6   7        1.44        5.18     30.20 o 
  -3  -6   7      129.63      135.85     56.65 o 
  -2  -6   7      226.31      278.47     53.94 o 
  -1  -6   7     1402.06     1392.22     49.03 o 
   0  -6   7       22.96       32.48     17.54 o 
   1  -6   7     1107.07     1091.79     45.08 o 
   2  -6   7      494.52      423.04     31.16 o 
   3  -6   7      269.61      302.02     29.66 o 
   4  -6   7       84.95       76.41     31.97 o 
   5  -6   7       14.02      -11.62     29.37 o 
  -8  -5   7       17.05        5.70     33.88 o 
  -7  -5   7        3.61      -21.20     30.06 o 
  -6  -5   7        0.02       -1.16     30.64 o 
  -5  -5   7      174.52      207.72     22.09 o 
  -4  -5   7       44.32       25.66     24.97 o 
  -3  -5   7      351.38      441.42     49.81 o 
  -2  -5   7      215.81      212.77     15.34 o 
  -1  -5   7     1168.45     1183.13     35.14 o 
   0  -5   7        4.28       22.00     16.26 o 
   1  -5   7      878.93      767.52     39.64 o 
   2  -5   7        3.92       38.13     18.28 o 
   3  -5   7      181.02      185.42     24.80 o 
   4  -5   7      229.13      223.47     28.04 o 
   5  -5   7      109.10       68.63     28.40 o 
   6  -5   7      144.60      121.08     33.83 o 
  -8  -4   7       67.20       42.59     34.34 o 
  -7  -4   7      263.76      294.32     43.47 o 
  -6  -4   7      108.98      129.99     36.19 o 
  -5  -4   7      246.19      316.60     39.04 o 
  -4  -4   7      100.08       91.84     15.63 o 
  -3  -4   7      928.12      881.09     52.62 o 
  -2  -4   7     1813.58     1713.94     43.84 o 
  -1  -4   7      128.94      143.33     12.90 o 
   0  -4   7      184.72      181.59     13.59 o 
   1  -4   7       27.83       48.81     15.09 o 
   2  -4   7     1523.34     1483.31     52.22 o 
   3  -4   7        3.85       17.32     17.65 o 
   4  -4   7      841.82      878.89     45.51 o 
   5  -4   7        3.03       11.41     23.72 o 
   6  -4   7      345.91      355.96     38.40 o 
   7  -4   7        2.84      -43.68     29.12 o 
  -8  -3   7       87.65       64.75     38.69 o 
  -7  -3   7       40.55       88.33     34.11 o 
  -6  -3   7      132.05      119.28     31.76 o 
  -5  -3   7       31.54       42.70     24.70 o 
  -4  -3   7       91.40       88.79     11.95 o 
  -3  -3   7      134.42      138.11     12.05 o 
  -2  -3   7      407.48      426.69     21.89 o 
  -1  -3   7       20.11       19.18      9.01 o 
   0  -3   7     3325.23     3292.11     73.97 o 
   1  -3   7      508.27      526.83     26.35 o 
   2  -3   7     1065.20      959.46     37.95 o 
   3  -3   7      442.03      472.12     28.31 o 
   4  -3   7      415.57      367.46     27.95 o 
   5  -3   7       38.25       15.47     35.03 o 
   6  -3   7       13.83       12.49     24.54 o 
   7  -3   7       24.79       27.53     32.45 o 
  -8  -2   7       21.63       -4.43     33.61 o 
  -7  -2   7        3.48       22.31     29.33 o 
  -6  -2   7        5.24       24.51     25.28 o 
  -5  -2   7       51.81       49.24     16.67 o 
  -4  -2   7      115.04      114.83     16.70 o 
  -3  -2   7       26.79       14.67      8.64 o 
  -2  -2   7     2548.24     2519.91     58.11 o 
  -1  -2   7     1080.12     1083.53     30.14 o 
   0  -2   7     1247.91     1277.17     33.97 o 
   1  -2   7      179.20      196.37     12.57 o 
   2  -2   7      598.23      600.61     27.31 o 
   3  -2   7      928.76      943.53     37.85 o 
   4  -2   7       91.30       93.99     19.17 o 
   5  -2   7      178.52      235.25     25.30 o 
   6  -2   7       15.39       28.23     23.51 o 
   7  -2   7      349.72      340.08     37.54 o 
   8  -2   7       22.65      -17.14     30.20 o 
  -8  -1   7        3.32       -8.32     33.14 o 
  -7  -1   7       37.87       11.25     28.44 o 
  -6  -1   7      161.63      208.67     24.68 o 
  -5  -1   7      425.33      380.80     26.80 o 
  -4  -1   7     1067.80     1124.57     50.47 o 
  -3  -1   7     1633.78     1559.18     53.11 o 
  -2  -1   7       86.30      106.34     13.21 o 
  -1  -1   7      818.10      857.24     24.67 o 
   0  -1   7       31.83       31.36      7.80 o 
   1  -1   7      421.40      440.15     17.15 o 
   2  -1   7       23.10       33.54      7.92 o 
   3  -1   7     3565.47     3585.74     98.71 o 
   4  -1   7     1504.80     1407.34     49.38 o 
   5  -1   7      791.49      774.18     38.03 o 
   6  -1   7     1123.44     1145.16     68.29 o 
   7  -1   7       22.02        2.82     23.89 o 
   8  -1   7        9.17        3.97     28.69 o 
   9  -1   7        6.24      -41.08     37.15 o 
  -8   0   7        0.61       22.51     33.88 o 
  -7   0   7      261.14      321.30     32.03 o 
  -6   0   7       42.09       32.23     18.37 o 
  -5   0   7      383.95      356.23     26.62 o 
  -4   0   7       17.07       25.71     13.65 o 
  -3   0   7       96.66      114.62     27.75 o 
  -2   0   7      243.74      246.75     18.37 o 
  -1   0   7     2070.98     1872.81     43.83 o 
   0   0   7     2017.96     2146.45     49.60 o 
   1   0   7     2509.46     2473.59     56.13 o 
   2   0   7     1787.76     1730.74     41.85 o 
   3   0   7     1516.05     1545.44     49.29 o 
   4   0   7     1242.17     1250.57     65.02 o 
   5   0   7      519.22      483.50     82.94 o 
   6   0   7      858.78      908.08     43.79 o 
   7   0   7       92.86       95.44     24.62 o 
   8   0   7      116.30      112.74     32.39 o 
   9   0   7       41.43       38.79     33.38 o 
  -8   1   7       14.97       -5.27     25.15 o 
  -7   1   7       60.38      100.09     26.19 o 
  -6   1   7        0.17       -7.32     17.82 o 
  -5   1   7       73.94       44.22     17.43 o 
  -4   1   7        9.96       26.91     15.05 o 
  -3   1   7      145.49      158.69     17.17 o 
  -2   1   7     1587.38     1458.08     49.34 o 
  -1   1   7      471.48      448.58     15.86 o 
   0   1   7     2809.03     2732.21     71.70 o 
   1   1   7      321.01      333.93     19.75 o 
   2   1   7     1300.79     1313.32     33.51 o 
   3   1   7       42.34       43.45     12.62 o 
   4   1   7      503.74      523.55     26.59 o 
   5   1   7      328.61      339.91     25.14 o 
   6   1   7      146.57      172.67     30.08 o 
   7   1   7       56.48       93.67     24.49 o 
   8   1   7      423.87      325.10     35.73 o 
   9   1   7      190.31      211.25     38.10 o 
  -7   2   7       47.40       60.83     35.46 o 
  -6   2   7      185.46      180.94     25.88 o 
  -5   2   7      147.33      168.82     23.22 o 
  -4   2   7     1333.35     1351.92     52.70 o 
  -3   2   7     1239.41     1215.01     45.86 o 
  -2   2   7     2567.04     2582.84     78.16 o 
  -1   2   7       27.03       20.32      9.94 o 
   0   2   7     3240.87     3307.93     71.17 o 
   1   2   7      337.02      343.63     22.86 o 
   2   2   7      375.22      407.64     16.09 o 
   3   2   7     1044.53     1014.99     28.40 o 
   4   2   7      499.00      506.48     23.35 o 
   5   2   7     1619.90     1538.43     52.94 o 
   6   2   7      266.28      260.88     26.13 o 
   7   2   7      366.52      354.14     31.53 o 
   8   2   7       91.38       81.55     27.05 o 
   9   2   7       27.13       18.79     29.43 o 
  -7   3   7       54.28       36.21     25.09 o 
  -6   3   7      139.92      126.79     25.28 o 
  -5   3   7       83.24       99.85     21.46 o 
  -4   3   7       33.72       56.78     18.92 o 
  -3   3   7      362.02      357.42     24.94 o 
  -2   3   7       70.86       54.79     13.56 o 
  -1   3   7     1310.45     1289.17     44.99 o 
   0   3   7       14.72        5.60      9.00 o 
   1   3   7     4480.89     4617.68     97.75 o 
   2   3   7      215.35      217.08     14.03 o 
   3   3   7     3840.90     3741.83     81.83 o 
   4   3   7       84.36       98.22     31.04 o 
   5   3   7      870.47      889.32     33.06 o 
   6   3   7       66.76       24.28     72.80 o 
   7   3   7      209.16      204.00     26.38 o 
   8   3   7       92.67      105.84     26.94 o 
   9   3   7       73.85       82.44     30.01 o 
  10   3   7       11.07       85.17     87.75 o 
  -7   4   7       22.37        8.07     23.64 o 
  -6   4   7       37.67       36.37     23.05 o 
  -5   4   7       14.77       39.10     27.29 o 
  -4   4   7       35.78       61.01     18.12 o 
  -3   4   7      151.67      129.22     19.19 o 
  -2   4   7      185.32      197.36     19.23 o 
  -1   4   7     3401.43     3311.81     96.31 o 
   0   4   7       58.89       56.77     11.64 o 
   1   4   7     2761.79     2783.63     83.65 o 
   2   4   7      188.16      196.20     13.96 o 
   3   4   7       11.16       14.52      7.29 o 
   4   4   7       22.08       37.27      8.63 o 
   5   4   7       47.28       49.17     12.23 o 
   6   4   7      258.21      263.38     15.32 o 
   7   4   7      412.52      437.15     26.71 o 
   8   4   7      470.22      546.14     45.71 o 
   9   4   7       19.54      160.21     77.70 o 
  10   4   7      323.42      573.43    100.24 o 
  -6   5   7       43.53       53.83     25.67 o 
  -5   5   7      201.94      214.40     27.88 o 
  -4   5   7       11.47        2.78     17.08 o 
  -3   5   7     2590.13     2384.19     86.66 o 
  -2   5   7      108.01      107.33     17.64 o 
  -1   5   7     1488.00     1477.25     51.43 o 
   0   5   7      374.45      373.55     38.96 o 
   1   5   7       60.58       51.79     11.28 o 
   2   5   7      489.74      527.66     37.09 o 
   3   5   7        9.68       10.97      7.31 o 
   4   5   7     1836.37     1784.17     43.46 o 
   5   5   7      272.11      266.90     17.90 o 
   6   5   7     2254.99     2041.36    110.40 o 
   7   5   7        5.12       15.81     15.14 o 
   8   5   7      968.02      986.64     59.04 o 
   9   5   7       31.28       -3.43     31.76 o 
  -6   6   7       22.65       12.76     40.77 o 
  -5   6   7       45.04       57.47     24.61 o 
  -4   6   7      128.48      158.58     25.40 o 
  -3   6   7       39.54       41.22     18.61 o 
  -2   6   7      670.03      634.12    113.54 o 
  -1   6   7       64.32       39.53     15.23 o 
   0   6   7     1065.35     1029.65     40.48 o 
   1   6   7       90.54       92.51     13.77 o 
   2   6   7     4491.00     4447.14    113.69 o 
   3   6   7      216.89      227.88     13.10 o 
   4   6   7      981.29      933.13     32.27 o 
   5   6   7      526.10      503.02     20.15 o 
   6   6   7      179.88      176.07     13.86 o 
   7   6   7       58.23       59.34     15.50 o 
   8   6   7      218.91      177.01     33.26 o 
   9   6   7       89.68       53.38     32.60 o 
  10   6   7        0.90       -0.23     33.53 o 
  -5   7   7        0.76       24.25     25.49 o 
  -4   7   7        0.10       -1.88     20.28 o 
  -3   7   7        7.85       31.13     19.99 o 
  -2   7   7      742.79      833.27     41.38 o 
  -1   7   7       93.18      127.64     19.20 o 
   0   7   7     1489.62     1418.62     51.69 o 
   1   7   7      198.34      207.05     27.69 o 
   2   7   7     1933.11     1793.83     67.06 o 
   3   7   7      705.04      707.09     23.37 o 
   4   7   7      409.16      425.14     18.06 o 
   5   7   7     1387.62     1296.12     42.56 o 
   6   7   7      418.96      531.08     27.83 o 
   7   7   7      536.65      629.14     32.99 o 
   8   7   7      163.96      140.97     19.96 o 
   9   7   7      415.22      386.51     46.09 o 
  10   7   7        2.22       19.35     35.53 o 
  -4   8   7      206.47      183.32     48.54 o 
  -3   8   7      159.56      164.07     27.54 o 
  -2   8   7      563.73      561.47     36.02 o 
  -1   8   7      506.14      495.96     37.21 o 
   0   8   7      156.16      164.04     21.54 o 
   1   8   7      230.19      213.71     78.60 o 
   2   8   7       18.66       23.07     13.23 o 
   3   8   7      246.70      273.76     15.80 o 
   4   8   7      922.13      863.46     29.75 o 
   5   8   7      215.68      283.76     27.63 o 
   6   8   7       48.18       49.33     16.34 o 
   7   8   7      763.90      787.14     45.28 o 
   8   8   7       80.25      118.17     22.62 o 
   9   8   7      411.04      404.47     44.86 o 
  10   8   7        6.77       34.72     36.54 o 
  -4   9   7       16.97        9.25     43.40 o 
  -3   9   7      346.76      384.44     42.45 o 
  -2   9   7       40.92       43.36     22.70 o 
  -1   9   7       89.18       76.06     21.14 o 
   0   9   7       20.32       36.95     18.86 o 
   1   9   7      288.61      313.39     25.40 o 
   2   9   7        9.61       18.14     15.62 o 
   3   9   7     1199.33     1322.03    132.54 o 
   4   9   7      612.35      556.01     40.04 o 
   5   9   7       48.20       62.97     21.77 o 
   6   9   7      292.61      294.08     23.92 o 
   7   9   7       47.98       94.28     20.06 o 
   8   9   7        5.27       55.15     19.74 o 
   9   9   7       17.18       22.71     29.58 o 
  10   9   7      108.65      123.25     40.50 o 
  -3  10   7       28.11      -13.30     40.12 o 
  -2  10   7       78.01      128.03     28.52 o 
  -1  10   7       86.21       61.60     29.58 o 
   0  10   7      184.37      258.79     28.51 o 
   1  10   7      243.79      265.33     33.30 o 
   2  10   7     1138.30     1181.54     59.89 o 
   3  10   7       18.70       36.00     24.20 o 
   4  10   7      432.74      378.30     39.58 o 
   5  10   7        0.15       -7.09     16.66 o 
   6  10   7        3.32       11.11     17.65 o 
   7  10   7        3.71       42.19     35.40 o 
   8  10   7      422.18      498.38     32.88 o 
   9  10   7        8.91       19.51     22.58 o 
  10  10   7      261.07      335.21     45.40 o 
  -2  11   7      424.48      468.26     42.27 o 
  -1  11   7        0.32      -10.63     29.23 o 
   0  11   7      532.60      520.34     39.05 o 
   1  11   7       81.36      121.32     34.99 o 
   2  11   7        1.62        1.23     24.97 o 
   3  11   7       32.80       37.15     27.25 o 
   4  11   7       88.74      122.75     32.30 o 
   5  11   7       96.29      150.62     21.90 o 
   6  11   7      333.53      419.96     66.19 o 
   7  11   7      244.16      270.41     28.63 o 
   8  11   7      133.84      151.98     26.27 o 
   9  11   7      212.49      248.28     35.94 o 
  -1  12   7       55.17        0.71     28.49 o 
   0  12   7        1.40      -46.71     31.14 o 
   1  12   7       23.46      -13.53     28.25 o 
   2  12   7      285.62      295.13     43.78 o 
   3  12   7      239.11      213.08     40.39 o 
   5  12   7      272.27      302.07     44.63 o 
   6  12   7       18.87       75.86     23.82 o 
   7  12   7      355.00      283.75     29.93 o 
   8  12   7       12.67       13.29     23.36 o 
   1  13   7      217.84      248.92     45.75 o 
   2  13   7        1.76       -2.74     32.22 o 
   4  13   7       11.34       30.06     34.99 o 
   5  13   7      118.90      126.02     40.97 o 
   6  13   7        1.68      -43.93     29.29 o 
   7  13   7        1.39      -20.49     34.43 o 
  -4  -9   8      136.44       94.15     36.88 o 
  -3  -9   8       85.12      103.05     37.34 o 
  -2  -9   8      264.76      347.12     49.21 o 
  -1  -9   8       36.85       37.58     41.01 o 
   0  -9   8      136.22      130.76     48.52 o 
  -6  -8   8      202.36      292.17     51.84 o 
  -5  -8   8        4.40        2.31     23.41 o 
  -4  -8   8      254.36      314.05     32.19 o 
  -3  -8   8        0.53      -22.58     28.48 o 
  -2  -8   8       29.89       65.63     33.84 o 
  -1  -8   8       21.86      -36.38     32.22 o 
   0  -8   8       31.24      104.33     40.97 o 
   1  -8   8        1.18       -8.40     37.61 o 
   2  -8   8      133.49      212.95     33.94 o 
  -6  -7   8       58.94       88.14     40.58 o 
  -5  -7   8        7.55      -12.69     19.94 o 
  -4  -7   8       20.78       34.62     21.50 o 
  -3  -7   8      240.24      267.33     77.27 o 
  -2  -7   8      147.21      130.76     31.18 o 
  -1  -7   8      323.89      317.91     40.81 o 
   0  -7   8      176.55      279.99     42.32 o 
   1  -7   8      774.30      790.82     42.04 o 
   2  -7   8       80.14       97.49     26.95 o 
   3  -7   8      222.47      261.43     33.70 o 
   4  -7   8       12.92       52.91     39.12 o 
  -7  -6   8        1.12        3.85     36.46 o 
  -6  -6   8       16.72       34.61     35.53 o 
  -5  -6   8       90.21       80.93     38.08 o 
  -4  -6   8       80.29      155.76     39.79 o 
  -3  -6   8      595.55      601.87     44.92 o 
  -2  -6   8        2.44       14.28     16.49 o 
  -1  -6   8     1665.21     1669.50     57.60 o 
   0  -6   8       37.95       24.09     30.50 o 
   1  -6   8      445.60      457.58     31.44 o 
   2  -6   8       11.62       42.83     22.22 o 
   3  -6   8       13.39       25.73     39.44 o 
   4  -6   8       19.15       24.56     26.70 o 
   5  -6   8       70.63      112.65     43.82 o 
  -7  -5   8       34.27       66.67     36.77 o 
  -6  -5   8        3.27       15.61     34.38 o 
  -5  -5   8      627.38      593.43     55.88 o 
  -4  -5   8       57.34       43.16     16.64 o 
  -3  -5   8      574.51      611.34     31.59 o 
  -2  -5   8       30.61       31.96     12.76 o 
  -1  -5   8      118.13      185.76     42.62 o 
   0  -5   8        0.74       -4.50     15.47 o 
   1  -5   8      259.84      286.08     25.37 o 
   2  -5   8      249.63      256.81     26.22 o 
   3  -5   8       45.40       58.95     25.11 o 
   4  -5   8      405.71      428.04     35.59 o 
   5  -5   8       81.51       43.03     28.64 o 
  -7  -4   8       11.74       -1.00     29.37 o 
  -6  -4   8        1.42       -9.33     31.06 o 
  -5  -4   8       95.73      105.02     32.60 o 
  -4  -4   8       56.78       78.77     29.21 o 
  -3  -4   8       23.31       29.40     11.06 o 
  -2  -4   8      598.85      564.19     22.74 o 
  -1  -4   8       68.77       77.49     12.57 o 
   0  -4   8      800.84      840.59     56.29 o 
   1  -4   8       31.36       43.61     16.68 o 
   2  -4   8     1777.38     1694.80     79.68 o 
   3  -4   8      212.14      202.50     52.61 o 
   4  -4   8      829.60      824.28     43.59 o 
   5  -4   8        4.77       -3.44     24.95 o 
   6  -4   8       11.28       13.36     28.74 o 
  -7  -3   8       17.71      -34.88     32.76 o 
  -6  -3   8        8.86      -40.50     28.94 o 
  -5  -3   8        0.87       23.32     27.98 o 
  -4  -3   8      547.22      500.97     29.71 o 
  -3  -3   8        0.38        8.48     10.14 o 
  -2  -3   8     3089.58     2947.78     86.12 o 
  -1  -3   8      872.40      830.37     27.56 o 
   0  -3   8     2064.83     2139.05     52.61 o 
   1  -3   8      171.32      180.45     22.70 o 
   2  -3   8      422.06      416.31     37.13 o 
   3  -3   8       73.77       70.10     18.39 o 
   4  -3   8        0.18        8.45     18.88 o 
   5  -3   8       65.34       54.76     23.45 o 
   6  -3   8       28.81       27.53     28.06 o 
   7  -3   8      313.42      325.46     40.46 o 
  -7  -2   8        9.88        7.28     31.49 o 
  -6  -2   8      166.95      240.22     41.20 o 
  -5  -2   8      286.64      265.52     24.91 o 
  -4  -2   8      943.75      985.85     63.57 o 
  -3  -2   8      650.00      588.83     30.78 o 
  -2  -2   8      430.46      440.79     19.07 o 
  -1  -2   8       81.74       89.36     11.36 o 
   0  -2   8      289.58      290.25     15.70 o 
   1  -2   8      558.75      554.97     28.63 o 
   2  -2   8      175.79      171.70     20.31 o 
   3  -2   8      672.19      636.58     31.85 o 
   4  -2   8       50.89       36.63     17.50 o 
   5  -2   8     1126.97     1097.38     48.52 o 
   6  -2   8      207.19      181.21     44.13 o 
   7  -2   8      211.50      182.91     34.98 o 
   8  -2   8        0.63      -37.46     38.54 o 
  -7  -1   8      107.27      138.93     39.97 o 
  -6  -1   8      178.01      194.67     25.43 o 
  -5  -1   8      299.66      277.63     25.99 o 
  -4  -1   8        6.71       15.30     14.41 o 
  -3  -1   8       41.22       44.97     14.27 o 
  -2  -1   8      141.23      101.23     15.61 o 
  -1  -1   8      573.93      542.69     23.94 o 
   0  -1   8       91.39       90.90     10.74 o 
   1  -1   8     3047.48     3156.58     71.11 o 
   2  -1   8      481.66      563.87     27.27 o 
   3  -1   8     2671.80     2575.75     75.90 o 
   4  -1   8     1198.28     1161.43     45.71 o 
   5  -1   8      115.61      128.94     23.36 o 
   6  -1   8        5.10        6.88     21.55 o 
   7  -1   8       86.77       91.18     30.77 o 
   8  -1   8       10.04       12.53     31.68 o 
  -7   0   8       57.84       48.91     34.99 o 
  -6   0   8       15.99       27.54     19.92 o 
  -5   0   8       32.51       25.95     16.93 o 
  -4   0   8      628.10      519.28     30.54 o 
  -3   0   8     1332.71     1176.12     56.27 o 
  -2   0   8     1039.09      974.27     39.26 o 
  -1   0   8     1935.64     1908.98     61.04 o 
   0   0   8     1874.30     1922.97     46.07 o 
   1   0   8     1888.47     1835.34     44.75 o 
   2   0   8     2171.15     2240.61     52.77 o 
   3   0   8      242.62      220.41     19.07 o 
   4   0   8      931.54      908.52     66.36 o 
   5   0   8      334.24      314.06     26.27 o 
   6   0   8      972.34      958.03     50.79 o 
   7   0   8       74.87       93.00     27.50 o 
   8   0   8      517.96      529.15     44.24 o 
   9   0   8       13.59       14.68     34.99 o 
  -7   1   8       14.39       19.01     24.85 o 
  -6   1   8      114.47      117.84     33.37 o 
  -5   1   8      341.10      347.05     45.55 o 
  -4   1   8     1081.62     1074.63     46.09 o 
  -3   1   8      113.24       94.98     26.07 o 
  -2   1   8     1837.20     1753.60     59.07 o 
  -1   1   8      181.27      182.94     17.35 o 
   0   1   8      567.40      536.19     19.33 o 
   1   1   8        8.40        9.23      8.16 o 
   2   1   8      275.96      285.57     17.86 o 
   3   1   8     1103.20     1165.66     32.22 o 
   4   1   8      322.60      301.68     23.34 o 
   5   1   8      318.94      334.69     38.65 o 
   6   1   8     1149.06     1128.50     48.87 o 
   7   1   8      186.86      184.90     28.55 o 
   8   1   8      700.40      670.65     44.60 o 
   9   1   8        9.35        9.20     59.47 o 
  -7   2   8      107.52      107.10     28.34 o 
  -6   2   8      162.65      163.99     27.38 o 
  -5   2   8        1.07       26.16     18.63 o 
  -4   2   8      160.18      170.87     27.86 o 
  -3   2   8       28.63       12.77     15.01 o 
  -2   2   8      613.49      596.07     30.00 o 
  -1   2   8      120.14      114.66     15.88 o 
   0   2   8      269.83      276.23     21.54 o 
   1   2   8     1082.91     1000.47     33.11 o 
   2   2   8     1775.97     1896.50     46.12 o 
   3   2   8     1471.10     1441.72     38.10 o 
   4   2   8      780.54      713.39     24.78 o 
   5   2   8     1307.03     1312.15     55.44 o 
   6   2   8      133.33      136.78     22.37 o 
   7   2   8        2.63       -8.36     19.92 o 
   8   2   8       13.05       36.32     26.45 o 
   9   2   8      104.17      110.68     34.06 o 
  -7   3   8        0.68        1.52     23.43 o 
  -6   3   8       66.88       91.23     28.40 o 
  -5   3   8        0.29        5.81     19.15 o 
  -4   3   8       24.85        9.86     20.95 o 
  -3   3   8     1396.36     1314.95     77.16 o 
  -2   3   8      251.93      251.40     21.47 o 
  -1   3   8     2007.69     1836.58     59.98 o 
   0   3   8     1001.45      991.54     38.15 o 
   1   3   8     4023.51     3922.91    110.73 o 
   2   3   8      149.26      164.14     13.52 o 
   3   3   8     2794.93     2737.93     63.09 o 
   4   3   8      283.90      279.29     16.36 o 
   5   3   8        7.53       -4.06     50.02 o 
   6   3   8      281.72      290.51     26.92 o 
   7   3   8      286.18      322.78     30.79 o 
   8   3   8      287.72      252.78     33.47 o 
   9   3   8      187.93      236.00     37.37 o 
  -6   4   8        0.82       42.87     24.70 o 
  -5   4   8      198.64      233.09     40.52 o 
  -4   4   8       23.75       25.95     18.38 o 
  -3   4   8     1807.78     1651.96     60.20 o 
  -2   4   8      830.42      841.81     38.34 o 
  -1   4   8     1024.39      940.94     52.99 o 
   0   4   8      152.76      138.67     33.76 o 
   1   4   8        6.91       -3.32     14.18 o 
   2   4   8      354.92      362.60     17.68 o 
   3   4   8      197.89      222.97     19.76 o 
   4   4   8      348.64      371.47     36.27 o 
   5   4   8      798.08      785.73     31.64 o 
   6   4   8     1966.55     1826.45     87.37 o 
   7   4   8       79.34       86.03     23.43 o 
   8   4   8      990.30     1008.98     52.20 o 
   9   4   8        4.59      110.18     76.42 o 
  10   4   8        1.46      274.63    104.36 o 
  -6   5   8        7.86       11.06     24.84 o 
  -5   5   8      344.63      308.62     32.30 o 
  -4   5   8       42.09       47.72     21.41 o 
  -3   5   8      584.06      537.89     33.28 o 
  -2   5   8       25.10       19.36     42.87 o 
  -1   5   8      119.97      124.55     24.01 o 
   0   5   8      506.13      524.80     27.65 o 
   1   5   8       72.64       75.52     13.84 o 
   2   5   8     1516.80     1526.19     57.25 o 
   3   5   8      522.85      515.73     19.47 o 
   4   5   8     2493.46     2378.44     55.86 o 
   5   5   8        2.01       -2.37      9.10 o 
   6   5   8     1200.61     1229.86     35.32 o 
   7   5   8       18.36       54.04     37.52 o 
   8   5   8        3.74       71.49     31.26 o 
  10   5   8       77.50      529.03     95.15 o 
  -5   6   8       20.95        3.27     23.74 o 
  -4   6   8        0.12       22.10     21.85 o 
  -3   6   8       61.42       22.56     18.67 o 
  -2   6   8     1505.89     1510.27     57.76 o 
  -1   6   8       45.54       54.57     16.28 o 
   0   6   8     2809.04     2611.46     81.01 o 
   1   6   8       32.30       31.86     13.01 o 
   2   6   8     3066.10     3033.78     89.98 o 
   3   6   8     1334.42     1217.08     33.30 o 
   4   6   8     1922.65     1831.52     45.95 o 
   5   6   8       20.21       18.19      9.88 o 
   6   6   8       15.81        7.03     17.29 o 
   7   6   8      271.06      315.87     35.38 o 
   8   6   8       40.14       70.22     30.45 o 
   9   6   8      433.61      391.52     45.55 o 
  -5   7   8        1.15       -2.46     25.21 o 
  -4   7   8      276.02      308.10     33.96 o 
  -3   7   8      109.44      116.21     24.25 o 
  -2   7   8      511.58      588.53     87.64 o 
  -1   7   8      258.79      236.76     24.64 o 
   0   7   8      723.43      765.64     37.70 o 
   1   7   8      361.62      358.36     24.30 o 
   2   7   8      272.29      276.92     21.62 o 
   3   7   8      291.75      281.45     25.76 o 
   4   7   8      934.19      984.42     29.94 o 
   5   7   8     1121.27     1140.67     41.39 o 
   6   7   8       40.36        1.34     14.18 o 
   7   7   8      769.44      798.67     35.48 o 
   8   7   8        0.15        5.63     28.87 o 
   9   7   8      299.40      286.42     43.82 o 
  10   7   8       45.23       11.52     37.27 o 
  -4   8   8       85.38       89.79     29.16 o 
  -3   8   8      131.96      189.30     45.48 o 
  -2   8   8       85.15       92.90     36.86 o 
  -1   8   8       10.51       25.90     18.76 o 
   0   8   8       12.47       16.25     21.76 o 
   1   8   8      119.81      134.67     19.80 o 
   2   8   8      326.73      266.44     44.90 o 
   3   8   8      288.18      295.57     22.14 o 
   4   8   8        1.80       16.46     10.49 o 
   5   8   8     2332.03     2261.12     67.92 o 
   6   8   8       56.86       62.62     37.96 o 
   7   8   8      838.87      853.95     38.38 o 
   8   8   8        1.33       20.85     18.14 o 
   9   8   8        0.83       36.30     34.03 o 
  10   8   8       60.42       72.18     40.23 o 
  -3   9   8        8.44       -1.93     30.81 o 
  -2   9   8        1.04      -19.25     22.74 o 
  -1   9   8      221.54      252.90     51.18 o 
   0   9   8       34.77       30.10     30.91 o 
   1   9   8     1194.85     1277.71     52.53 o 
   2   9   8      965.25      898.12     41.14 o 
   3   9   8      183.43      204.29     21.59 o 
   4   9   8      749.25      740.76     53.61 o 
   5   9   8       24.91       22.41     16.02 o 
   6   9   8      198.81      222.80     22.86 o 
   7   9   8       44.56       49.84     18.71 o 
   8   9   8      262.72      330.77     28.60 o 
   9   9   8       35.75       21.12     20.74 o 
  -2  10   8      283.35      328.40     35.49 o 
  -1  10   8      184.58      226.69     30.60 o 
   0  10   8      578.36      626.92     40.53 o 
   1  10   8       15.12        0.17     18.72 o 
   2  10   8      347.67      353.05     29.24 o 
   3  10   8        1.32       -8.17     22.31 o 
   4  10   8       36.75       37.34     26.52 o 
   6  10   8      555.18      601.97     40.35 o 
   7  10   8       35.38       35.60     20.54 o 
   8  10   8      422.06      463.81     33.70 o 
   9  10   8       85.57      129.13     25.47 o 
  -1  11   8       50.49        4.39     26.11 o 
   0  11   8        6.02      -38.79     25.86 o 
   1  11   8        1.65      -28.57     20.92 o 
   2  11   8      124.32      170.57     36.34 o 
   3  11   8       82.89      108.14     31.76 o 
   4  11   8      642.61      563.06     50.60 o 
   6  11   8      374.25      403.89     31.69 o 
   7  11   8      319.52      413.09     32.33 o 
   8  11   8        5.84       13.56     66.52 o 
   9  11   8        0.49        3.57     23.87 o 
   0  12   8      289.42      351.55     51.87 o 
   1  12   8      201.49      190.00     43.70 o 
   2  12   8      266.25      229.50     40.74 o 
   3  12   8      373.08      430.41     49.25 o 
   4  12   8       42.63       67.94     32.72 o 
   5  12   8      367.83      413.53     52.53 o 
   6  12   8        3.92       55.88     37.07 o 
   7  12   8       15.43       29.09     25.29 o 
   8  12   8        5.73       10.53     24.87 o 
   2  13   8       55.82       29.52     37.15 o 
   3  13   8      133.03      113.92     38.58 o 
   5  13   8       32.61       27.44     35.03 o 
   6  13   8       12.51       39.00     36.92 o 
  -4  -8   9        0.71      -38.96     31.87 o 
  -3  -8   9        0.98       17.07     32.68 o 
  -2  -8   9        5.19       15.92     33.88 o 
  -1  -8   9       32.28      -13.53     35.38 o 
   0  -8   9      205.39      297.10     49.48 o 
   1  -8   9      208.15      211.27     52.76 o 
  -5  -7   9       74.62       17.46     37.81 o 
  -4  -7   9       25.95       42.89     24.73 o 
  -3  -7   9      204.54      142.79     33.26 o 
  -2  -7   9      159.63      271.16     39.12 o 
  -1  -7   9      445.60      477.31     47.94 o 
   0  -7   9        3.33       37.07     35.07 o 
   1  -7   9       58.86       64.26     25.93 o 
   2  -7   9       18.79       46.56     26.36 o 
   3  -7   9        1.65      -51.68     34.45 o 
  -6  -6   9        2.42      -14.76     32.87 o 
  -5  -6   9       85.71      101.94     40.50 o 
  -4  -6   9       94.99      208.84     43.40 o 
  -3  -6   9      668.27      706.95     63.01 o 
  -2  -6   9        4.96      -10.29     23.59 o 
  -1  -6   9       85.81       90.37     30.14 o 
   0  -6   9        0.67       -5.82     28.71 o 
   1  -6   9       49.48       60.88     23.10 o 
   2  -6   9      202.75      213.13     28.38 o 
   3  -6   9      239.20      199.78     32.43 o 
   4  -6   9      224.17      248.52     63.36 o 
  -6  -5   9        9.87       36.84     36.34 o 
  -5  -5   9      132.11      173.31     40.00 o 
  -4  -5   9        4.63       27.17     30.29 o 
  -3  -5   9      143.09      137.16     20.57 o 
  -2  -5   9       37.32       62.41     17.42 o 
  -1  -5   9       43.40       88.85     19.33 o 
   0  -5   9      343.71      390.12     28.16 o 
   1  -5   9      244.46      301.21     27.60 o 
   2  -5   9      465.24      565.88     53.78 o 
   3  -5   9       63.09       96.68     25.89 o 
   4  -5   9      226.12      231.86     33.00 o 
   5  -5   9        0.12        8.37     30.64 o 
  -6  -4   9        1.32        8.71     32.49 o 
  -5  -4   9       13.14        0.04     29.48 o 
  -4  -4   9      310.31      234.24     39.39 o 
  -3  -4   9        7.25       -6.28     24.70 o 
  -2  -4   9     1567.74     1574.04     52.97 o 
  -1  -4   9       28.06       26.34     12.21 o 
   0  -4   9     1052.98     1168.85     54.15 o 
   1  -4   9       28.03       34.13     17.52 o 
   2  -4   9      239.74      296.48     26.82 o 
   3  -4   9       20.10       -2.60     19.45 o 
   4  -4   9       17.14       19.94     29.04 o 
   5  -4   9      149.80      133.14     36.84 o 
   6  -4   9       20.21      -16.27     30.41 o 
  -7  -3   9        7.29       47.06     35.49 o 
  -6  -3   9      227.93      261.76     44.98 o 
  -5  -3   9        7.74      -39.08     26.78 o 
  -4  -3   9      283.91      331.13     42.93 o 
  -3  -3   9        9.75       -4.61     14.14 o 
  -2  -3   9      430.22      492.98     80.93 o 
  -1  -3   9      148.92      140.68     20.86 o 
   0  -3   9      608.94      616.13     42.32 o 
   1  -3   9       35.53       51.95     16.47 o 
   2  -3   9        4.47        7.66     16.25 o 
   3  -3   9      354.13      366.85     29.06 o 
   4  -3   9       72.98       66.53     22.59 o 
   5  -3   9      803.82      877.33     48.01 o 
   6  -3   9        1.31      -13.02     26.60 o 
  -7  -2   9        8.87        7.17     35.53 o 
  -6  -2   9      322.99      400.54     50.52 o 
  -5  -2   9      191.33      202.76     38.54 o 
  -4  -2   9      575.06      571.76     75.19 o 
  -3  -2   9       17.53       14.97     14.60 o 
  -2  -2   9        1.58        0.54     12.95 o 
  -1  -2   9      200.20      171.42     14.42 o 
   0  -2   9       46.55       70.61     11.58 o 
   1  -2   9     1787.67     1738.61     57.05 o 
   2  -2   9      189.20      228.09     21.39 o 
   3  -2   9      971.56      959.04     41.12 o 
   4  -2   9      189.05      217.73     25.57 o 
   5  -2   9      121.70      124.32     25.23 o 
   6  -2   9        0.35       28.26     26.64 o 
   7  -2   9       17.02       37.63     31.52 o 
  -7  -1   9       92.62      202.79     44.59 o 
  -6  -1   9        8.93       -3.20     29.94 o 
  -5  -1   9       80.07       44.42     19.36 o 
  -4  -1   9      101.29      108.71     26.88 o 
  -3  -1   9      455.65      400.94     26.82 o 
  -2  -1   9      146.93      145.04     18.54 o 
  -1  -1   9     1533.00     1544.74     54.03 o 
   0  -1   9      298.80      285.07     16.02 o 
   1  -1   9     1799.04     1804.21     45.89 o 
   2  -1   9     2223.76     2236.21     67.78 o 
   3  -1   9        8.41       20.61     18.27 o 
   4  -1   9       38.16       70.52     18.93 o 
   5  -1   9       24.64        3.31     20.24 o 
   6  -1   9      372.82      381.23     47.40 o 
   7  -1   9       11.05       44.11     35.94 o 
   8  -1   9      452.99      306.62     65.71 o 
  -7   0   9      201.07      154.81     41.74 o 
  -6   0   9       61.83       23.08     31.27 o 
  -5   0   9      221.80      239.46     26.40 o 
  -4   0   9       50.70       28.55     18.15 o 
  -3   0   9      560.16      561.09     31.69 o 
  -2   0   9      492.48      493.88     27.99 o 
  -1   0   9      692.89      705.41     33.08 o 
   0   0   9      656.54      642.32     29.67 o 
   1   0   9      292.18      303.33     15.99 o 
   2   0   9       20.60       29.61     14.09 o 
   3   0   9      105.17      114.13     18.36 o 
   4   0   9     1002.97      973.33     40.81 o 
   5   0   9       10.91       29.94     27.50 o 
   6   0   9      864.38      842.23     45.20 o 
   7   0   9       25.91       29.52     50.08 o 
   8   0   9      397.29      364.42     40.78 o 
  -7   1   9       40.99       72.53     30.72 o 
  -6   1   9      141.71      130.48     26.90 o 
  -5   1   9      145.86      177.09     36.36 o 
  -4   1   9      704.80      652.56     36.71 o 
  -3   1   9      465.91      441.81     28.52 o 
  -2   1   9      384.60      411.45     26.98 o 
  -1   1   9        2.21       -1.67     12.66 o 
   0   1   9      455.85      487.20     26.70 o 
   1   1   9      390.20      401.98     19.52 o 
   2   1   9      887.62      791.12     25.77 o 
   3   1   9     1376.52     1420.27     48.41 o 
   4   1   9     1455.25     1372.91     70.47 o 
   5   1   9      263.84      273.83     25.74 o 
   6   1   9      316.42      266.09     28.89 o 
   7   1   9        9.30       34.89     25.66 o 
   8   1   9        0.76      -11.01     28.20 o 
   9   1   9      114.42       86.64     41.24 o 
  -7   2   9       83.38      102.74     29.82 o 
  -6   2   9       23.69       19.84     23.62 o 
  -5   2   9       71.74       50.92     20.95 o 
  -4   2   9       79.34       97.34     28.77 o 
  -3   2   9       46.51       35.94     25.74 o 
  -2   2   9      407.78      353.66     24.93 o 
  -1   2   9      440.89      449.58     27.12 o 
   0   2   9     1034.73     1021.05     39.84 o 
   1   2   9     1954.04     1752.57     79.04 o 
   2   2   9      338.74      345.98     28.36 o 
   3   2   9      384.62      369.94     18.50 o 
   4   2   9      210.98      214.46     21.37 o 
   5   2   9        3.79        6.02     17.59 o 
   6   2   9      159.46      149.31     24.98 o 
   7   2   9      156.48      205.39     30.11 o 
   8   2   9       35.47       11.63     28.69 o 
   9   2   9      205.88      234.24     59.89 o 
  -6   3   9       29.99       64.69     25.91 o 
  -5   3   9      211.34      246.86     31.70 o 
  -4   3   9       16.03        0.50     17.98 o 
  -3   3   9      685.29      701.90    121.23 o 
  -2   3   9      123.05      135.27     19.12 o 
  -1   3   9     1115.15     1020.24     41.31 o 
   0   3   9       81.75       78.12     15.01 o 
   1   3   9      155.91      167.24     17.39 o 
   2   3   9      222.43      217.03     33.37 o 
   3   3   9      463.46      458.04     20.30 o 
   4   3   9      262.88      287.82     23.37 o 
   5   3   9      851.79      835.41     38.82 o 
   6   3   9      501.53      524.99     33.73 o 
   7   3   9      435.75      419.91     34.85 o 
   8   3   9      123.53      163.75     30.89 o 
   9   3   9      124.96      150.12     36.64 o 
  -6   4   9        4.68       -3.66     24.47 o 
  -5   4   9      368.68      408.83     58.27 o 
  -4   4   9       40.17       15.45     20.32 o 
  -3   4   9      766.98      707.31     42.51 o 
  -2   4   9       11.38       21.41     20.12 o 
  -1   4   9       49.73       34.61     14.66 o 
   0   4   9        2.82        8.75     14.05 o 
   1   4   9      219.58      189.04     18.45 o 
   2   4   9      312.33      357.53     23.22 o 
   3   4   9      356.80      349.05     18.53 o 
   4   4   9     4017.99     3631.26    113.96 o 
   5   4   9      262.90      268.68     18.18 o 
   6   4   9      992.21     1000.91     45.19 o 
   7   4   9        1.47       -1.89     21.54 o 
   8   4   9        1.64       13.00     25.65 o 
   9   4   9       93.46      183.95     81.24 o 
  -5   5   9       29.62        5.78     23.52 o 
  -4   5   9        4.61       -4.50     21.44 o 
  -3   5   9      185.63      155.29     24.15 o 
  -2   5   9      278.86      254.29     24.30 o 
  -1   5   9      266.66      239.72     34.67 o 
   0   5   9     1566.47     1464.65    111.24 o 
   1   5   9        5.00        5.33     12.28 o 
   2   5   9     1902.05     1895.56     62.46 o 
   3   5   9        0.21      -16.75     12.15 o 
   4   5   9      154.41      157.59     20.83 o 
   5   5   9        9.87       17.52     13.05 o 
   6   5   9        5.42      -20.54     19.77 o 
   7   5   9        8.71       32.33     25.32 o 
   8   5   9      222.39      354.72     74.77 o 
   9   5   9      202.72      374.87     87.48 o 
  -5   6   9        1.35      -35.43     23.62 o 
  -4   6   9      156.04      196.60     32.28 o 
  -3   6   9       25.55       39.58     22.00 o 
  -2   6   9      553.98      530.64     34.25 o 
  -1   6   9       19.92       27.25     16.61 o 
   0   6   9     2057.00     1988.85     68.58 o 
   1   6   9      613.23      597.19     31.56 o 
   2   6   9      186.05      196.23     19.31 o 
   3   6   9        8.03       14.14     12.93 o 
   4   6   9       24.51       34.90     10.59 o 
   5   6   9      921.81      884.02     28.62 o 
   6   6   9      115.30      133.72     14.73 o 
   7   6   9      748.00      848.36     52.53 o 
   8   6   9      169.86      191.62     36.30 o 
  -4   7   9      280.26      323.35     36.43 o 
  -3   7   9       20.79        5.92     21.62 o 
  -2   7   9      102.62      105.01     51.14 o 
  -1   7   9      126.03      119.42     21.49 o 
   0   7   9       60.48       74.92     18.42 o 
   1   7   9      210.96      202.75     21.17 o 
   2   7   9      495.95      429.36     32.51 o 
   3   7   9     1109.97     1052.92     80.55 o 
   4   7   9       18.05       31.44     31.78 o 
   5   7   9     1765.26     1684.24     44.85 o 
   6   7   9       72.60      113.92     18.32 o 
   7   7   9      702.21      696.55     34.81 o 
   8   7   9        5.51       -8.83     27.83 o 
   9   7   9       29.25      -24.78     31.06 o 
  -4   8   9        9.14      -30.25     33.95 o 
  -3   8   9       66.97       91.24     28.15 o 
  -2   8   9        0.66      -20.32     21.50 o 
  -1   8   9      145.78      150.27     27.31 o 
   0   8   9       65.26      102.32     20.47 o 
   1   8   9      510.73      557.09     32.44 o 
   2   8   9      200.96      167.48     20.47 o 
   3   8   9      708.84      694.94     34.60 o 
   4   8   9       10.72       29.14     15.24 o 
   5   8   9       14.55       14.97     15.14 o 
   6   8   9       33.07        4.09     15.37 o 
   7   8   9        5.19        4.87     30.99 o 
   8   8   9      175.07      141.02     34.65 o 
   9   8   9        1.58        2.74     33.22 o 
  -3   9   9      146.08      132.27     32.29 o 
  -2   9   9        1.72       10.62     25.47 o 
  -1   9   9      332.04      347.23     65.32 o 
   0   9   9      523.50      502.61     35.27 o 
   1   9   9      107.56      101.32     20.54 o 
   2   9   9      261.47      265.21     25.12 o 
   3   9   9        0.45        4.54     15.80 o 
   4   9   9      138.57      131.38     30.52 o 
   5   9   9       34.39       27.94     26.67 o 
   6   9   9      336.74      403.30     28.29 o 
   7   9   9       57.09       66.53     20.60 o 
   8   9   9      580.53      584.67     35.84 o 
   9   9   9        5.67        7.82     33.91 o 
  -2  10   9      120.59      176.40     32.84 o 
  -1  10   9        0.06        9.84     24.91 o 
   0  10   9       58.60       27.21     23.18 o 
   1  10   9       49.04       13.48     22.06 o 
   2  10   9      243.94      308.41     28.31 o 
   3  10   9        5.84       26.01     27.48 o 
   4  10   9      867.81      789.44     60.24 o 
   5  10   9      175.62      150.30     34.22 o 
   6  10   9      316.63      377.03     45.36 o 
   7  10   9      105.62      119.93     27.84 o 
   8  10   9       83.28      119.64     25.69 o 
   9  10   9       14.35      -30.90     20.60 o 
  -1  11   9        7.64       -5.29     28.75 o 
   0  11   9      199.22      244.26     32.50 o 
   1  11   9       53.52       45.39     25.53 o 
   2  11   9      374.15      378.92     49.18 o 
   3  11   9      381.23      389.52     46.67 o 
   4  11   9      160.33      142.98     37.07 o 
   5  11   9      234.20      323.85     44.01 o 
   6  11   9        9.39       50.49     34.18 o 
   7  11   9        0.43        6.78     32.22 o 
   8  11   9        6.25       18.06     23.47 o 
   1  12   9      186.21      193.97     44.63 o 
   2  12   9        0.90       20.93     33.95 o 
   3  12   9      103.71      158.63     39.35 o 
   4  12   9        1.92      -28.02     31.33 o 
   6  12   9       16.12       16.84     38.39 o 
   7  12   9      335.21      372.44     54.61 o 
   8  12   9       63.70      137.08     45.01 o 
   4  13   9       40.03       42.59     36.23 o 
  -2  -7  10       90.90       48.06     33.22 o 
  -1  -7  10       91.38       56.04     36.46 o 
   0  -7  10        0.53       20.08     37.15 o 
   1  -7  10        0.87      -53.95     38.04 o 
  -5  -6  10      493.73      448.25     54.34 o 
  -4  -6  10       38.29      -27.75     33.99 o 
  -2  -6  10       21.54       23.86     31.29 o 
  -1  -6  10      143.28       96.58     33.07 o 
   0  -6  10      137.44      138.50     25.49 o 
   1  -6  10      136.53      203.78     29.51 o 
   2  -6  10      181.34      224.07     32.69 o 
   3  -6  10      114.02      136.76     33.05 o 
  -5  -5  10       18.37       32.53     36.19 o 
  -4  -5  10       13.01       -7.13     30.18 o 
  -3  -5  10       53.22       89.95     35.11 o 
  -1  -5  10       50.72       57.11     18.84 o 
   0  -5  10      435.35      443.91     43.22 o 
   1  -5  10       65.54       96.80     23.88 o 
   2  -5  10      338.55      417.79     48.87 o 
   3  -5  10       36.20       37.94     26.79 o 
   4  -5  10       94.98       60.83     29.96 o 
  -6  -4  10       52.06       40.27     39.89 o 
  -5  -4  10        1.53       30.02     33.80 o 
  -4  -4  10      756.65      623.83     56.65 o 
  -3  -4  10       23.00       64.90     31.06 o 
  -2  -4  10      410.42      415.84     29.10 o 
  -1  -4  10       17.34       -5.45     15.71 o 
   0  -4  10      317.27      335.45     27.24 o 
   1  -4  10        3.10      -12.08     22.78 o 
   2  -4  10        0.30       10.58     20.72 o 
   3  -4  10       55.94       68.90     24.70 o 
   4  -4  10       81.36      114.36     29.14 o 
   5  -4  10      114.73      154.30     34.15 o 
  -6  -3  10      150.69      203.56     44.44 o 
  -5  -3  10        5.27       -5.67     32.57 o 
  -4  -3  10      205.56      228.42     41.62 o 
  -3  -3  10        1.19      -17.75     15.50 o 
  -2  -3  10       57.57       81.63     18.71 o 
  -1  -3  10       79.84       84.93     17.41 o 
   0  -3  10       43.24       76.10     17.58 o 
   1  -3  10      538.54      554.12     63.34 o 
   2  -3  10        4.28       11.47     17.77 o 
   3  -3  10     1153.71     1179.15     49.64 o 
   4  -3  10       16.64        1.39     23.12 o 
   5  -3  10      519.20      558.93     52.72 o 
   6  -3  10        9.80       14.01     55.67 o 
  -6  -2  10       20.72       77.93     35.61 o 
  -5  -2  10       12.87       -3.74     29.17 o 
  -4  -2  10        7.27       39.96     18.59 o 
  -3  -2  10      278.84      286.71     53.99 o 
  -2  -2  10       91.05       83.81     17.33 o 
  -1  -2  10      468.27      468.68     39.12 o 
   0  -2  10      448.82      462.08     21.72 o 
   1  -2  10      334.10      354.08     45.17 o 
   2  -2  10       18.25       24.81     17.20 o 
   3  -2  10      368.87      406.71     45.84 o 
   4  -2  10        1.16       12.45     31.35 o 
   5  -2  10       35.52       54.09     25.03 o 
   6  -2  10       16.75      -12.65     26.55 o 
  -6  -1  10       52.97       21.74     34.34 o 
  -5  -1  10      100.80       83.46     22.30 o 
  -4  -1  10       81.69       97.39     20.41 o 
  -3  -1  10     1141.80     1053.61     45.55 o 
  -2  -1  10      442.76      396.71     27.06 o 
  -1  -1  10     2180.68     2123.55     70.07 o 
   0  -1  10     2865.87     2893.32     87.08 o 
   1  -1  10       38.91       79.05     16.69 o 
   2  -1  10       12.01       46.53     18.92 o 
   3  -1  10        9.28        2.69     16.38 o 
   4  -1  10      468.76      487.85     31.79 o 
   5  -1  10       60.66       82.27     30.93 o 
   6  -1  10      507.36      589.83     47.42 o 
   7  -1  10        1.05      -26.03     33.84 o 
  -6   0  10       64.03       81.84     46.90 o 
  -5   0  10      135.87      176.80     29.66 o 
  -4   0  10      201.43      222.95     31.08 o 
  -3   0  10        4.50       43.56     16.84 o 
  -2   0  10       11.47       30.82     16.60 o 
  -1   0  10       95.56      135.85     19.03 o 
   0   0  10       18.03       12.95     18.11 o 
   1   0  10       74.43       77.14     31.97 o 
   2   0  10      796.80      776.91     65.11 o 
   3   0  10        2.45        0.68     16.02 o 
   4   0  10     1577.13     1521.52     55.41 o 
   5   0  10      104.51      138.32     29.50 o 
   6   0  10      673.06      637.37     41.11 o 
   7   0  10       72.68       51.66     30.65 o 
   8   0  10        5.79      -34.12     66.09 o 
  -6   1  10      122.65      116.63     28.11 o 
  -5   1  10        3.60       -5.54     19.95 o 
  -4   1  10      105.40       65.72     20.73 o 
  -3   1  10        2.00        4.78     17.15 o 
  -2   1  10      179.86      145.25     20.19 o 
  -1   1  10      609.20      543.12     30.35 o 
   0   1  10      649.25      652.93     33.22 o 
   1   1  10      727.64      703.52     63.67 o 
   2   1  10      961.46      962.92     30.97 o 
   3   1  10       10.44       15.81     15.60 o 
   4   1  10      627.21      603.08     32.53 o 
   5   1  10       16.14        7.85     20.20 o 
   6   1  10       17.17       32.81     22.76 o 
   7   1  10       54.03       52.26     30.66 o 
   8   1  10        7.05       -5.76     30.86 o 
  -6   2  10      190.44      180.72     40.12 o 
  -5   2  10        8.23      -10.38     29.17 o 
  -4   2  10      123.13      111.77     22.61 o 
  -3   2  10      604.49      552.11     34.27 o 
  -2   2  10      354.43      356.39     26.73 o 
  -1   2  10     1207.24     1213.39     47.90 o 
   0   2  10      262.82      229.27     21.20 o 
   1   2  10      601.06      543.61     37.33 o 
   2   2  10      122.79      164.59     28.89 o 
   3   2  10      241.69      246.72     16.53 o 
   4   2  10       73.38       91.67     19.20 o 
   5   2  10      650.19      586.84     53.88 o 
   6   2  10      119.23      154.05     26.12 o 
   7   2  10      628.68      702.99     45.15 o 
   8   2  10      376.68      310.36     39.17 o 
   9   2  10       55.41       95.73     41.82 o 
  -6   3  10       12.55       45.72     27.00 o 
  -5   3  10      333.68      347.88     34.19 o 
  -4   3  10        1.10       -0.71     19.04 o 
  -3   3  10      227.64      222.67     35.51 o 
  -2   3  10       15.23       11.29     16.07 o 
  -1   3  10        6.49       13.61     14.40 o 
   0   3  10       15.65       30.26     15.04 o 
   1   3  10      181.01      177.55     19.54 o 
   2   3  10      514.18      495.54     37.34 o 
   3   3  10     1190.16     1141.17     35.52 o 
   4   3  10      377.22      372.19     49.56 o 
   5   3  10      242.31      275.34     26.17 o 
   6   3  10      216.15      234.71     27.57 o 
   7   3  10      347.92      385.42     38.04 o 
   8   3  10      152.95      171.06     47.31 o 
   9   3  10       70.33       70.05     35.61 o 
  -5   4  10      134.72      186.02     31.25 o 
  -4   4  10       25.20       14.73     20.54 o 
  -3   4  10       14.13       20.81     19.33 o 
  -2   4  10      184.61      157.32     31.56 o 
  -1   4  10        2.60       11.79     14.85 o 
   0   4  10     1270.02     1146.59     45.75 o 
   1   4  10      227.86      217.29     20.76 o 
   2   4  10     2035.91     2017.61    120.80 o 
   3   4  10      216.72      189.70     19.40 o 
   4   4  10     1524.70     1441.01     53.88 o 
   5   4  10       22.43       19.89     26.28 o 
   6   4  10        0.70       17.64     20.87 o 
   7   4  10      116.91       99.35     26.94 o 
   8   4  10       72.61       47.17     29.83 o 
   9   4  10      149.68       99.74     76.62 o 
  -5   5  10        8.61       -1.31     24.79 o 
  -4   5  10      181.32      172.67     29.54 o 
  -3   5  10       36.45       40.07     22.06 o 
  -2   5  10      422.54      410.45     33.24 o 
  -1   5  10        7.49       20.47     15.74 o 
   0   5  10      912.32      843.57    128.34 o 
   1   5  10        0.44      -20.30     13.54 o 
   2   5  10     1188.90     1228.30     47.59 o 
   3   5  10       67.68       61.34     16.67 o 
   4   5  10      221.67      194.51     40.72 o 
   5   5  10       92.78       94.11     15.60 o 
   6   5  10      309.93      340.42     48.73 o 
   7   5  10      434.98      426.19     45.01 o 
   8   5  10      225.81      257.81     35.53 o 
   9   5  10      326.61      491.88     92.49 o 
  -4   6  10      236.79      258.46     32.64 o 
  -3   6  10      244.50      292.47     31.86 o 
  -2   6  10      735.52      713.35     50.74 o 
  -1   6  10      940.23     1025.60     48.06 o 
   0   6  10       67.22       65.89     17.31 o 
   1   6  10       63.85       43.14     16.33 o 
   2   6  10      102.11       86.69     17.57 o 
   3   6  10     1187.59     1177.31     46.66 o 
   4   6  10      557.29      517.39     38.85 o 
   5   6  10      653.68      680.85     53.15 o 
   6   6  10      121.40      116.08     27.13 o 
   7   6  10      504.24      548.57     45.40 o 
   8   6  10       60.66      232.08     81.36 o 
  -4   7  10       17.41       37.58     36.27 o 
  -3   7  10        8.17      -14.52     22.96 o 
  -2   7  10      201.26      168.98     27.55 o 
  -1   7  10      142.94      161.04     24.63 o 
   0   7  10        0.60       -8.22     32.80 o 
   1   7  10      626.78      623.36     33.97 o 
   2   7  10       29.74       35.27     20.45 o 
   3   7  10     1425.73     1419.96     53.02 o 
   4   7  10        3.31       19.96     15.65 o 
   5   7  10      907.24     1012.33     45.30 o 
   6   7  10        6.22       27.84     35.90 o 
   7   7  10       17.56       -7.17     24.82 o 
   8   7  10       98.96      114.96     34.88 o 
  -3   8  10      148.19      182.91     32.57 o 
  -2   8  10       77.30       97.71     25.93 o 
  -1   8  10      407.72      358.98     32.80 o 
   0   8  10      224.57      231.73     26.81 o 
   1   8  10      159.75      247.76     25.78 o 
   2   8  10        5.40       22.26     16.08 o 
   3   8  10      340.46      294.99     25.40 o 
   4   8  10       13.88       13.24     23.26 o 
   5   8  10        1.94       -4.77     15.11 o 
   6   8  10      106.10      137.20     31.45 o 
   7   8  10       51.91       50.22     19.90 o 
   8   8  10      480.82      528.22     48.06 o 
   9   8  10        0.20       55.00     34.80 o 
  -2   9  10      437.55      408.29     39.44 o 
  -1   9  10       50.14       37.01     23.59 o 
   0   9  10      159.00      139.34     25.36 o 
   1   9  10       28.99       38.25     20.01 o 
   2   9  10      176.73      165.51     23.83 o 
   3   9  10       10.50       19.47     16.67 o 
   4   9  10      542.14      536.49     32.77 o 
   5   9  10        2.49        3.39     27.71 o 
   7   9  10      208.90      210.80     26.20 o 
   8   9  10      163.41      167.88     37.34 o 
   9   9  10       10.63       20.54     35.07 o 
  -1  10  10       35.26       27.85     26.35 o 
   0  10  10       92.12      118.54     27.40 o 
   1  10  10       11.23        7.18     22.29 o 
   2  10  10      398.15      376.95     91.38 o 
   3  10  10       75.25       94.50     34.69 o 
   4  10  10      503.47      515.46     50.52 o 
   5  10  10      175.47      220.48     39.04 o 
   7  10  10      160.63       98.58     35.26 o 
   8  10  10        7.89       43.34     34.26 o 
   0  11  10      149.68      187.98     34.04 o 
   1  11  10      217.65      292.60     55.32 o 
   2  11  10      117.91      125.18     39.16 o 
   3  11  10      395.50      506.25     54.57 o 
   4  11  10       60.90       -3.16     29.83 o 
   5  11  10        7.61       20.08     30.21 o 
   6  11  10        5.45       49.10     37.96 o 
   7  11  10      130.04      118.24     39.89 o 
   8  11  10       59.20       62.51     38.81 o 
   2  12  10       14.07       27.25     40.04 o 
   3  12  10        5.22       -1.43     35.53 o 
   4  12  10       82.90       88.22     36.57 o 
   5  12  10      235.53      353.75     49.68 o 
   6  12  10       75.11      121.59     43.16 o 
   7  12  10      229.61      308.62     54.30 o 
  -1  -6  11       75.92       77.08     40.08 o 
   0  -6  11      212.55      264.49     44.71 o 
   1  -6  11      130.83      239.89     34.31 o 
  -4  -5  11      143.82       56.69     40.39 o 
   0  -5  11      170.54      238.22     28.97 o 
   1  -5  11       25.11       18.91     24.01 o 
   2  -5  11        8.48       -5.63     26.24 o 
   3  -5  11       25.35       44.51     30.50 o 
  -5  -4  11       15.20      -21.24     31.41 o 
  -4  -4  11       32.83       40.47     33.95 o 
  -3  -4  11       39.27       59.12     33.64 o 
  -2  -4  11      116.66      132.00     31.56 o 
  -1  -4  11        2.47       46.83     26.09 o 
   0  -4  11        0.43       -7.33     19.45 o 
   1  -4  11      215.69      269.52     28.79 o 
   2  -4  11      161.34      229.61     29.68 o 
   3  -4  11      506.47      506.28     38.90 o 
   4  -4  11        1.97      -39.74     26.50 o 
  -5  -3  11       17.94       52.64     35.76 o 
  -4  -3  11      107.51       78.23     35.26 o 
  -3  -3  11       59.18       46.30     20.28 o 
  -2  -3  11       57.80       25.78     24.32 o 
  -1  -3  11      282.59      335.64     39.12 o 
   0  -3  11       27.57       39.16     26.71 o 
   1  -3  11      860.31      962.81     67.64 o 
   2  -3  11        2.43        2.83     20.87 o 
   3  -3  11      473.33      458.25     35.59 o 
   4  -3  11        0.10       -8.65     25.04 o 
   5  -3  11        9.11       38.71     30.63 o 
  -5  -2  11      116.86      132.46     39.43 o 
  -4  -2  11        1.87        5.40     19.43 o 
  -3  -2  11      456.19      481.76     47.58 o 
  -2  -2  11       79.18       35.33     26.26 o 
  -1  -2  11      365.51      370.28     27.84 o 
   0  -2  11       47.07       41.04     24.67 o 
   1  -2  11      184.38      178.24     32.16 o 
   2  -2  11        1.78        1.59     19.09 o 
   3  -2  11       42.32       52.56     21.94 o 
   4  -2  11      293.97      294.07     35.69 o 
   5  -2  11       17.18       -7.20     25.33 o 
   6  -2  11      446.24      411.91     42.33 o 
  -5  -1  11      190.14      173.81     40.47 o 
  -4  -1  11       82.75       83.91     22.50 o 
  -3  -1  11      558.83      567.36     47.58 o 
  -2  -1  11      597.21      650.92     36.22 o 
  -1  -1  11       34.64       64.84     17.71 o 
   0  -1  11      179.05      184.74     20.77 o 
   1  -1  11       71.98       86.60     26.40 o 
   2  -1  11      749.00      800.53     39.01 o 
   3  -1  11       44.01       48.18     20.66 o 
   4  -1  11      725.55      790.33     41.33 o 
   5  -1  11       21.43       -2.62     23.79 o 
   6  -1  11      327.02      332.45     37.47 o 
  -5   0  11       53.96       66.74     25.94 o 
  -4   0  11       25.02       42.55     20.75 o 
  -3   0  11      212.45      227.87     40.12 o 
  -2   0  11        3.03        9.32     16.68 o 
  -1   0  11        0.77       -6.40     14.63 o 
   0   0  11     1036.33      936.69     41.05 o 
   1   0  11       19.83       34.69     22.35 o 
   2   0  11     2220.83     2326.85    110.61 o 
   3   0  11      536.07      531.03     32.21 o 
   4   0  11      552.61      544.00     34.10 o 
   5   0  11       13.71       45.73     23.68 o 
   6   0  11       25.81       17.03     26.21 o 
   7   0  11      103.74       68.46     50.83 o 
  -5   1  11        4.60        2.34     22.34 o 
  -4   1  11      117.93      137.67     26.50 o 
  -3   1  11      196.55      181.09     24.61 o 
  -2   1  11      399.35      489.01     32.23 o 
  -1   1  11      148.98      142.08     31.62 o 
   0   1  11      172.78      175.72     21.30 o 
   1   1  11        7.06       -1.52     14.66 o 
   2   1  11      463.14      379.34     38.42 o 
   3   1  11       79.17       92.86     36.21 o 
   4   1  11        3.71      -13.06     17.93 o 
   5   1  11      464.07      486.69     63.07 o 
   6   1  11       60.11       36.59     25.62 o 
   7   1  11      640.29      612.32     44.57 o 
   8   1  11       75.14       -6.27     34.58 o 
  -5   2  11      170.35      173.65     30.14 o 
  -4   2  11      100.95      119.12     25.67 o 
  -3   2  11      293.87      351.28     39.93 o 
  -2   2  11      259.64      261.13     35.67 o 
  -1   2  11      473.81      421.71     34.99 o 
   0   2  11      440.95      419.96     28.28 o 
   1   2  11       18.42       39.59     16.81 o 
   2   2  11       65.50       41.03     15.57 o 
   3   2  11      843.64      783.23     53.30 o 
   4   2  11      317.34      314.55     27.45 o 
   5   2  11      682.08      711.39     65.29 o 
   6   2  11      262.25      271.04     47.83 o 
   7   2  11      247.32      239.48     34.85 o 
   8   2  11        1.11      -34.84     29.16 o 
  -5   3  11        9.98       14.58     23.25 o 
  -4   3  11       65.03       87.35     24.93 o 
  -3   3  11        0.56      -25.06     18.03 o 
  -2   3  11      108.41      112.92     36.40 o 
  -1   3  11      176.14      184.23     22.99 o 
   0   3  11      100.14      119.00     29.15 o 
   1   3  11      873.97      942.46     50.20 o 
   2   3  11      943.71      979.90     57.46 o 
   3   3  11      198.40      203.80     21.00 o 
   4   3  11      792.97      733.52     54.07 o 
   5   3  11      349.28      385.96     31.11 o 
   6   3  11      149.61      155.68     30.58 o 
   7   3  11       32.85       10.88     26.18 o 
   8   3  11      195.21      269.04     58.41 o 
  -5   4  11       42.41       37.31     39.16 o 
  -4   4  11       51.48        5.67     26.44 o 
  -3   4  11        1.67      -16.67     19.97 o 
  -2   4  11      291.76      278.45     39.23 o 
  -1   4  11      347.35      381.74     29.33 o 
   0   4  11      973.02      983.64     44.06 o 
   1   4  11      149.11      168.69     21.09 o 
   2   4  11      864.24      835.57     83.32 o 
   3   4  11        1.00        1.50     20.93 o 
   4   4  11      438.33      354.79     37.81 o 
   5   4  11      324.86      325.68     35.09 o 
   6   4  11      249.08      286.12     47.85 o 
   7   4  11      291.23      286.29     35.03 o 
   8   4  11      289.18      219.44     36.46 o 
   9   4  11       97.50       55.50     90.34 o 
  -4   5  11      195.79      257.79     43.09 o 
  -3   5  11        0.53       28.76     22.23 o 
  -2   5  11      342.87      313.02     30.45 o 
  -1   5  11        2.12        1.24     16.33 o 
   0   5  11      582.09      533.27     32.99 o 
   1   5  11       86.26      116.39     20.19 o 
   2   5  11       51.29       91.75     25.78 o 
   3   5  11      388.94      469.34     37.17 o 
   4   5  11      227.88      226.57     30.79 o 
   5   5  11      879.74      763.58     52.26 o 
   6   5  11      419.66      417.55    139.38 o 
   7   5  11      882.51      905.94     49.20 o 
   8   5  11       55.12       65.36     31.35 o 
   9   5  11       63.57      161.06     84.82 o 
  -4   6  11      231.82      233.24     48.29 o 
  -3   6  11       75.51      110.51     50.41 o 
  -2   6  11       12.06       22.13     21.88 o 
  -1   6  11       36.53       71.85     21.31 o 
   0   6  11      197.60      194.89     51.97 o 
   1   6  11      228.29      260.89     50.76 o 
   2   6  11      402.66      412.67     29.19 o 
   3   6  11     1057.11     1102.30     46.65 o 
   4   6  11      124.66      145.81     31.00 o 
   5   6  11      573.85      601.48     46.59 o 
   6   6  11      168.35      121.86     30.33 o 
   7   6  11       68.64       74.69     51.39 o 
   8   6  11       83.02      145.18     73.22 o 
   9   6  11       39.92      123.13     88.02 o 
  -3   7  11       51.45       86.81     28.31 o 
  -2   7  11        3.54        3.22     23.51 o 
  -1   7  11      652.95      683.71     55.88 o 
   0   7  11        9.98       -1.59     17.44 o 
   1   7  11     1225.43     1126.51     48.84 o 
   2   7  11       44.08       36.43     17.58 o 
   3   7  11       68.69       98.43     19.75 o 
   4   7  11       24.23       12.80     16.36 o 
   5   7  11       21.37       40.33     17.54 o 
   6   7  11      225.16      230.08     24.63 o 
   9   7  11       37.36      473.80    102.90 o 
  -2   8  11        1.92        0.27     25.39 o 
  -1   8  11       14.22        8.48     22.33 o 
   0   8  11      132.59      111.31     24.82 o 
   1   8  11      290.70      286.88     28.56 o 
   2   8  11        6.53       26.81     23.78 o 
   3   8  11       15.56       -2.07     15.74 o 
   4   8  11      462.70      474.33     30.96 o 
   5   8  11        1.13        1.77     15.85 o 
   6   8  11      878.28      750.05     56.73 o 
   8   8  11      331.60      354.72     46.40 o 
  -1   9  11       37.95       -4.57     24.98 o 
   0   9  11      212.19      208.67     30.40 o 
   1   9  11       50.06       53.04     22.98 o 
   2   9  11      520.47      558.88     36.62 o 
   3   9  11        6.00        6.48     25.61 o 
   4   9  11      769.58      770.67     41.16 o 
   5   9  11       85.59       87.99     33.41 o 
   6   9  11      390.38      369.48     45.28 o 
   7   9  11        2.77       -0.19     30.95 o 
  -1  10  11        1.43       52.37     41.28 o 
   0  10  11      287.69      346.63     36.73 o 
   1  10  11       78.23       57.27     25.07 o 
   2  10  11      252.96      239.79     29.89 o 
   3  10  11      161.05      168.77     25.84 o 
   4  10  11        9.33       19.85     30.72 o 
   5  10  11       24.88       62.09     32.80 o 
   6  10  11        1.25       18.34     31.45 o 
   7  10  11      352.69      385.28     50.79 o 
   1  11  11      155.57      132.29     29.82 o 
   2  11  11       41.65       72.38     39.85 o 
   3  11  11       50.16       66.63     35.76 o 
   4  11  11       77.54      113.11     37.31 o 
   5  11  11      281.78      228.92     42.39 o 
   7  11  11      429.11      472.57     56.42 o 
   4  12  11      109.79      141.67     40.89 o 
   0  -5  12        9.16       -5.97     33.30 o 
   1  -5  12       46.36       71.04     45.05 o 
  -3  -4  12        0.99       51.68     34.65 o 
  -1  -4  12      144.38      122.32     36.42 o 
   0  -4  12      106.30      201.14     40.43 o 
   1  -4  12      444.73      441.62     51.84 o 
   2  -4  12        1.39      -22.45     25.65 o 
   3  -4  12       33.91       20.45     28.15 o 
  -4  -3  12       22.12       30.29     34.26 o 
  -3  -3  12      109.77      171.08     38.08 o 
  -2  -3  12        0.17       -3.12     26.63 o 
   0  -3  12        5.59       10.75     30.10 o 
   1  -3  12      147.04      176.93     37.38 o 
   2  -3  12       13.73      -20.96     23.47 o 
   3  -3  12        2.46        4.50     25.15 o 
   4  -3  12       36.04        0.50     52.86 o 
  -4  -2  12      124.39      109.10     36.65 o 
  -3  -2  12      121.18      195.59     26.77 o 
  -2  -2  12       61.34       74.76     22.05 o 
  -1  -2  12       31.13       19.81     27.13 o 
   0  -2  12       61.95       18.00     27.86 o 
   1  -2  12        4.86       30.72     27.59 o 
   2  -2  12      138.46      137.89     36.54 o 
   3  -2  12        5.82       13.45     35.34 o 
   4  -2  12      219.30      233.15     31.92 o 
   5  -2  12      118.08      139.09     32.94 o 
  -4  -1  12      200.87      164.03     27.04 o 
  -3  -1  12        3.48       28.92     31.95 o 
  -2  -1  12      108.32      103.90     22.73 o 
  -1  -1  12      228.33      225.89     25.20 o 
   1  -1  12       31.13       58.77     28.87 o 
   2  -1  12      966.89     1020.06     69.06 o 
   3  -1  12       10.60       10.68     22.24 o 
   4  -1  12      394.63      413.77     40.62 o 
   5  -1  12        2.78      -21.95     24.41 o 
   6  -1  12       52.12      -14.26     46.98 o 
  -5   0  12       11.60       -4.82     27.63 o 
  -4   0  12       51.12       47.81     22.40 o 
  -3   0  12       51.27       45.42     20.91 o 
  -2   0  12      176.40      174.13     24.13 o 
  -1   0  12       77.11       89.49     20.51 o 
   0   0  12      715.17      804.48     58.77 o 
   1   0  12        3.07      -14.14     24.86 o 
   2   0  12      239.73      260.56     39.27 o 
   3   0  12       43.43       17.84     27.32 o 
   4   0  12      133.19      125.08     27.57 o 
   5   0  12       73.71       31.07     50.47 o 
   6   0  12        0.72       10.26     27.50 o 
  -5   1  12       27.45       -9.63     30.18 o 
  -4   1  12      149.47      175.33     27.67 o 
  -3   1  12       88.17      153.28     25.58 o 
  -2   1  12      159.31      164.04     25.67 o 
  -1   1  12        2.86       17.83     30.89 o 
   0   1  12       44.54       54.28     29.15 o 
   1   1  12       16.95        2.00     21.50 o 
   2   1  12       78.01       55.03     28.10 o 
   3   1  12      346.35      318.72     40.16 o 
   4   1  12       54.44       33.61     29.83 o 
   5   1  12      714.92      722.36     67.02 o 
   6   1  12       58.25       27.30     27.63 o 
   7   1  12      367.25      394.11     54.82 o 
  -4   2  12       30.08       34.61     31.22 o 
  -3   2  12       11.31        1.84     19.94 o 
  -2   2  12       31.10       66.15     21.59 o 
  -1   2  12      272.40      223.54     29.42 o 
   0   2  12       81.97      106.79     26.63 o 
   1   2  12      397.19      326.90     30.87 o 
   2   2  12      257.89      246.42     34.99 o 
   3   2  12      737.07      743.31     57.15 o 
   4   2  12      108.14      139.13     34.45 o 
   5   2  12      393.55      386.27     33.24 o 
   6   2  12        0.55      -15.65     30.50 o 
   7   2  12      178.06      128.35     32.46 o 
  -4   3  12        7.50       50.06     23.55 o 
  -3   3  12      109.25      135.81     42.91 o 
  -2   3  12       69.65       59.37     21.53 o 
  -1   3  12      225.35      176.01     24.44 o 
   0   3  12     1142.43     1150.90     49.65 o 
   1   3  12      147.15      213.32     29.83 o 
   2   3  12      194.26      207.86     23.88 o 
   3   3  12      234.34      235.94     35.73 o 
   4   3  12       64.48       82.98     29.87 o 
   5   3  12      105.60      110.61     34.11 o 
   6   3  12       91.94       64.86     27.56 o 
   7   3  12      114.12      130.81     60.55 o 
   8   3  12       86.67       54.32     37.04 o 
  -4   4  12       36.04       35.11     36.54 o 
  -3   4  12       74.43       98.99     48.31 o 
  -2   4  12      334.98      321.93     30.81 o 
  -1   4  12       40.66       32.83     19.78 o 
   0   4  12       76.55       88.69     20.38 o 
   1   4  12       86.41      120.23     21.40 o 
   2   4  12       87.84       85.87     35.67 o 
   3   4  12      122.20      128.10     21.50 o 
   4   4  12      360.19      310.59     39.35 o 
   5   4  12      239.80      212.31     37.19 o 
   6   4  12      796.41      783.57     47.24 o 
   7   4  12      182.16      143.92     33.29 o 
   8   4  12      220.53      225.23     38.06 o 
  -3   5  12       39.32       27.27     24.38 o 
  -2   5  12       58.89       44.29     28.00 o 
  -1   5  12        3.12        9.54     19.73 o 
   0   5  12       76.16       81.33     63.99 o 
   1   5  12      353.30      348.91     29.06 o 
   2   5  12      242.29      270.06     26.19 o 
   3   5  12      353.27      414.16     51.20 o 
   4   5  12      676.78      570.15     46.13 o 
   5   5  12      597.57      552.58     48.91 o 
   6   5  12      109.46      174.58     35.19 o 
   7   5  12       16.39       27.57     27.05 o 
   8   5  12       74.50       64.77     33.06 o 
  -3   6  12       22.97       12.25     25.27 o 
  -2   6  12      255.01      249.79     31.86 o 
  -1   6  12      370.91      433.16     58.21 o 
   0   6  12       26.96       30.19     20.32 o 
   1   6  12      571.37      553.50     35.60 o 
   2   6  12       15.79       15.51     18.60 o 
   3   6  12      239.42      263.43     66.04 o 
   4   6  12       74.46       93.83     21.34 o 
   5   6  12       67.34       34.92     27.02 o 
   6   6  12        7.93      -12.26     26.90 o 
   7   6  12       45.84       99.51     32.80 o 
   8   6  12      113.07      229.73     79.62 o 
  -2   7  12       16.73        1.49     25.30 o 
  -1   7  12      227.90      232.51     58.27 o 
   0   7  12        3.02       10.72     20.36 o 
   1   7  12       21.93       33.57     20.39 o 
   2   7  12        1.34       11.37     19.62 o 
   3   7  12       26.80       26.50     21.70 o 
   4   7  12       49.06       91.36     21.37 o 
   5   7  12      125.37      136.05     23.83 o 
   6   7  12      509.25      570.11     52.41 o 
  -1   8  12        3.72       15.45     23.42 o 
   0   8  12       11.33       14.48     23.65 o 
   1   8  12       83.07       93.27     25.84 o 
   2   8  12      571.19      599.03     38.07 o 
   3   8  12        7.70       22.38     19.08 o 
   4   8  12      571.83      589.46     37.05 o 
   5   8  12       16.06       52.21     21.30 o 
   6   8  12      395.84      394.60     44.94 o 
  -1   9  12        4.14       -6.40     39.08 o 
   0   9  12       97.36      108.59     29.68 o 
   1   9  12        0.56       14.58     22.88 o 
   2   9  12      292.95      324.21     44.99 o 
   3   9  12       46.67       44.40     20.61 o 
   4   9  12      468.14      412.86     54.92 o 
   5   9  12        7.71       35.26     33.30 o 
   6   9  12       38.73       42.01     33.49 o 
   0  10  12       17.49       10.06     40.00 o 
   1  10  12      150.74      170.32     30.10 o 
   2  10  12        3.97      -16.50     21.82 o 
   3  10  12        8.28       23.24     24.57 o 
   4  10  12        3.32      -11.33     31.49 o 
   5  10  12      126.82      162.91     40.23 o 
   6  10  12       16.14       56.04     34.57 o 
   7  10  12      168.36      224.95     48.25 o 
   2  11  12        0.11        0.54     33.41 o 
   3  11  12      249.88      294.79     48.98 o 
   4  11  12        4.84       63.24     37.15 o 
   5  11  12      339.39      362.65     51.37 o 
   6  11  12       79.14      118.55     41.78 o 
   0  -4  13        1.62       35.15     35.19 o 
  -2  -3  13       37.67       32.26     30.48 o 
  -1  -3  13       33.39       66.79     35.15 o 
   0  -3  13       23.77       11.52     32.06 o 
   1  -3  13        2.65      -19.00     34.45 o 
   2  -3  13       46.89       63.82     38.65 o 
  -3  -2  13        3.72        8.60     21.46 o 
  -2  -2  13       48.76       56.20     23.18 o 
  -1  -2  13       55.24       69.87     33.30 o 
   1  -2  13       25.34       21.74     33.80 o 
   2  -2  13      345.28      395.80     52.18 o 
   3  -2  13       61.33       75.73     38.85 o 
   4  -2  13      412.86      399.34     57.31 o 
  -3  -1  13       15.92       32.93     21.98 o 
  -2  -1  13      349.08      316.20     49.54 o 
  -1  -1  13        6.04       30.87     28.79 o 
   0  -1  13      273.47      308.51     46.32 o 
   1  -1  13        7.02       73.19     34.30 o 
   2  -1  13      359.64      378.61     49.18 o 
   3  -1  13        4.33       19.15     35.03 o 
   4  -1  13       44.99       62.93     37.46 o 
   5  -1  13       68.32      105.56     48.41 o 
  -3   0  13       24.59        1.82     21.20 o 
  -2   0  13      404.73      364.10     31.62 o 
  -1   0  13        6.80        6.92     26.63 o 
   0   0  13      197.94      234.28     43.05 o 
   2   0  13        5.87        8.71     28.67 o 
   3   0  13      322.33      400.11     49.06 o 
   4   0  13        4.28       12.76     33.41 o 
   5   0  13      794.87      751.70     47.49 o 
  -3   1  13        1.06       -4.22     20.44 o 
  -2   1  13       24.68       12.57     32.51 o 
  -1   1  13        5.68        9.73     20.08 o 
   0   1  13      157.45      147.22     24.03 o 
   1   1  13      345.09      369.09     48.37 o 
   2   1  13      227.93      289.01     41.85 o 
   3   1  13      355.94      390.63     46.90 o 
   4   1  13       48.56       37.96     34.11 o 
   5   1  13      325.21      322.69     48.21 o 
   6   1  13       32.98        8.45     32.47 o 
  -3   2  13       17.28       -8.14     20.70 o 
  -2   2  13       37.26       51.42     21.29 o 
  -1   2  13      251.11      274.46     43.99 o 
   0   2  13        2.99       -9.84     17.80 o 
   1   2  13      803.60      785.02     41.81 o 
   3   2  13      347.68      298.45     41.78 o 
   4   2  13       25.86        8.13     29.71 o 
   5   2  13      110.13      134.08     38.58 o 
   6   2  13       65.17       99.86     37.85 o 
  -3   3  13       62.15       62.64     23.97 o 
  -2   3  13      334.33      320.42     32.49 o 
  -1   3  13        5.93       -3.31     20.67 o 
   0   3  13       67.47       79.76     21.87 o 
   1   3  13      189.94      183.60     35.22 o 
   2   3  13       20.47       13.59     19.04 o 
   3   3  13      230.42      224.88     38.35 o 
   4   3  13      331.13      312.78     43.47 o 
   5   3  13      158.53      222.29     40.20 o 
   6   3  13      471.47      447.48     53.99 o 
   7   3  13       95.48       46.51    103.13 o 
  -3   4  13       11.19       12.27     25.22 o 
  -2   4  13       94.87      111.45     26.05 o 
  -1   4  13        0.51        5.67     34.15 o 
   0   4  13        0.64        6.97     25.96 o 
   1   4  13       94.45       96.93     22.18 o 
   2   4  13      456.48      391.65     31.03 o 
   3   4  13      426.94      384.47     48.25 o 
   4   4  13      424.23      410.44     46.09 o 
   5   4  13      202.11      194.70     37.88 o 
   6   4  13       67.03       13.80     30.60 o 
   7   4  13      101.67      144.45     41.89 o 
  -2   5  13        8.35       10.67     22.29 o 
  -1   5  13      158.32      198.02     28.90 o 
   0   5  13      131.47      131.00     25.37 o 
   1   5  13      118.91      154.21     25.71 o 
   2   5  13      431.91      374.43     54.86 o 
   3   5  13      724.29      681.44     43.28 o 
   4   5  13       55.58       53.26     32.33 o 
   5   5  13       32.26       57.38     33.11 o 
   6   5  13      101.03      132.69     35.88 o 
   7   5  13      101.67      104.48     37.07 o 
  -2   6  13        3.60      -28.41     23.30 o 
  -1   6  13      150.83      151.26     64.07 o 
   0   6  13       26.83       66.62     38.83 o 
   1   6  13      282.67      272.87     43.14 o 
   2   6  13       55.11        6.59     20.72 o 
   3   6  13        1.10       -7.75     19.21 o 
   4   6  13       58.01       50.13     22.63 o 
   5   6  13       90.84      199.90     42.01 o 
   6   6  13      353.45      321.03     44.74 o 
   7   6  13       25.28       63.78     36.03 o 
  -1   7  13       23.85        8.84     48.96 o 
   0   7  13       15.83       16.47     22.78 o 
   1   7  13        0.46      -13.12     28.90 o 
   2   7  13      171.23      190.45     27.60 o 
   3   7  13       58.77       62.29     23.09 o 
   4   7  13     1030.28     1080.46     51.79 o 
   5   7  13       41.95        4.32     31.49 o 
   6   7  13      342.15      393.64     51.06 o 
   0   8  13       37.45       61.60     25.03 o 
   1   8  13        0.46       18.78     25.19 o 
   2   8  13      429.55      416.31     34.97 o 
   3   8  13        1.38      -11.51     20.78 o 
   4   8  13      419.43      448.54     35.79 o 
   5   8  13        1.28       -3.51     24.84 o 
   1   9  13       94.33      127.27     29.06 o 
   2   9  13       77.20       74.84     25.33 o 
   3   9  13        3.21       -5.06     25.11 o 
   4   9  13        6.53      -27.62     20.83 o 
   5   9  13      108.78       46.79     33.84 o 
   6   9  13       11.72      -38.04     30.33 o 
   2  10  13       19.99       90.03     37.46 o 
   3  10  13      144.87      183.28     84.11 o 
   4  10  13       46.35      113.77     39.19 o 
   5  10  13      427.77      507.45     55.69 o 
   6  10  13        4.21       38.27     34.18 o 
   0  -2  14      264.29      333.17     49.87 o 
   1  -2  14       54.12       66.40     37.46 o 
  -1  -1  14       27.26       32.57     33.68 o 
   0  -1  14      254.93      286.54     46.59 o 
   1  -1  14        0.38       47.87     34.96 o 
   2  -1  14        4.91      -11.29     35.65 o 
  -2   0  14       75.01      118.52     25.46 o 
  -1   0  14       46.81       33.30     31.18 o 
   0   0  14       15.46       44.17     32.33 o 
   1   0  14      356.82      432.83     54.84 o 
   2   0  14        5.45       45.82     32.57 o 
   3   0  14      430.60      502.59     56.11 o 
  -2   1  14        0.30       16.01     21.55 o 
  -1   1  14      223.69      246.01     34.67 o 
   0   1  14       46.68       89.87     37.65 o 
   1   1  14      581.41      550.65     58.93 o 
   3   1  14      490.84      548.84     57.50 o 
   4   1  14       18.49       56.65     37.31 o 
  -2   2  14       87.86      109.47     28.63 o 
  -1   2  14      214.56      272.88     30.89 o 
   0   2  14      195.55      225.87     28.57 o 
   1   2  14       82.39       81.09     37.04 o 
   2   2  14      122.94      117.16     39.66 o 
   3   2  14      215.42      193.54     39.97 o 
   4   2  14      101.82       74.11     33.95 o 
   5   2  14        3.26       16.26     33.95 o 
  -2   3  14        6.32       30.45     23.64 o 
  -1   3  14       59.36       61.02     26.13 o 
   0   3  14       89.88      104.92     36.34 o 
   1   3  14       24.90       27.67     22.37 o 
   2   3  14      290.93      419.46     53.03 o 
   4   3  14      786.43      580.56     55.73 o 
   5   3  14      135.94      215.86     42.20 o 
  -1   4  14       33.62       31.98     24.97 o 
   0   4  14      354.52      315.78     31.74 o 
   1   4  14      493.91      515.86     38.21 o 
   2   4  14      134.37      156.60     28.25 o 
   3   4  14       41.41       85.21     37.46 o 
   5   4  14       38.39       21.24     31.29 o 
   6   4  14       28.52       49.95     34.61 o 
  -1   5  14      131.45      153.00     29.02 o 
   0   5  14      304.23      314.46     35.98 o 
   1   5  14      247.32      240.27     38.62 o 
   2   5  14       50.79       41.57     24.19 o 
   3   5  14        4.34       10.17     33.37 o 
   4   5  14       97.76      109.76     40.04 o 
   6   5  14       55.35       74.80     37.19 o 
   0   6  14        0.50       23.42     24.99 o 
   1   6  14       21.61      -22.29     26.23 o 
   2   6  14      108.88      134.73     26.82 o 
   3   6  14      114.38       85.87     33.24 o 
   4   6  14      220.99      319.34     50.22 o 
   5   6  14      119.11      159.05     42.47 o 
   0   7  14      206.73      219.40     44.59 o 
   1   7  14       85.76       83.97     26.56 o 
   2   7  14      422.16      401.09     35.43 o 
   3   7  14       48.37       70.89     31.20 o 
   4   7  14      168.02      183.20     29.66 o 
   5   7  14       27.58      -30.60     32.49 o 
   6   7  14       29.92       76.15     40.43 o 
   1   8  14        8.07       29.10     35.84 o 
   2   8  14      144.63      179.50     29.41 o 
   3   8  14        0.81      -14.00     21.14 o 
   4   8  14       23.41       36.17     23.50 o 
   5   8  14      126.23      169.03     40.89 o 
   3   9  14       43.14       27.67     55.50 o 
   4   9  14       31.59       12.87     27.81 o 
   5   9  14       40.73       81.43     38.46 o 
   1   2  15       75.38      100.47     39.89 o 
   0   3  15      138.04      193.00     39.16 o 
   1   3  15       22.10       68.02     39.93 o 
   2   3  15      281.03      365.12     54.92 o 
   3   3  15      123.79      109.91     45.40 o 
   0   4  15       53.59       67.71     34.92 o 
   1   4  15       21.35       46.72     25.46 o 
   2   4  15      174.25      256.98     50.68 o 
   3   4  15      136.64      158.47     45.25 o 
   4   4  15        1.85       27.05     42.78 o 
   1   5  15        1.21       15.11     32.10 o 
   2   5  15       40.23       14.80     24.50 o 
   3   5  15       75.17      159.63     49.37 o 
   4   5  15      152.00      105.14     43.97 o 
   2   6  15      129.41      129.27     29.49 o 
   3   6  15      117.19      124.67     44.82 o 
   4   6  15      270.44      381.31     55.80 o 
   3   7  15        4.02       -6.78     23.87 o 
                                                 
